# Supplementary material for: The gut microbiome-metabolome dataset collection: a curated resource for integrative meta-analysis
Source: NPJ Biofilms Microbiomes. 2022 Oct 15;8:79. doi: 10.1038/s41522-022-00345-5 (PMC9569371; doi:10.1038/s41522-022-00345-5)
Supplement: Supplementary file 1 — Supplementary Tables [file 41522_2022_345_MOESM1_ESM.xlsx]

## Sheet: Table of Contents
Supplementary tables - table of contents:
Supplementary Table 1	Description of studies included in the analysis
Supplementary Table 2	16S/WGSS data processing notes per dataset
Supplementary Table 3	Metabolomics processing notes per dataset
Supplementary Table 4	Random-effects models results for identifying consistent genus-metabolite associations

## Sheet: Supplementary Table 1
Supplementary Table S1: Description of studies included in the analysis
(1) The “Dataset ID” is formatted as following: <First author>_<Short cohort description>_<Year of publication>.
(2) Numbers represent only those samples/subjects with both metabolomics data and microbiome data.
(3) Only the data included in this collection are mentiioned (some studies include both 16S and WGSS for example)
SI = Supplementary information
Dataset ID (1)	Cohort description	N (Subjects) (2)		N (Samples) (2)		Microbiome data					Metabolome data			Metadata location	Publication Title	Publication DOI	Comments
		Controls	Cases	Controls	Cases	16s [target PCR region] / WGSS (3)	Sequencing platform	Paired-end Y/N	Reads length	Data location	Targeted / untargeted	Method	Data location
YACHIDA_CRC_2019	Patients who underwent colonoscopy, with findings from normal to stage 4 colorectal cancer.	127	220	127	220	WGSS	HiSeq2500	Y	150	DDBJ Sequence Read Archive DRA006684 and DRA008156 / Paper SI / NCBI BioProject PRJDB4176	Targeted	CE-TOF-MS	Paper SI	Paper SI	Metagenomic and metabolomic analyses reveal distinct stage-specific phenotypes of the gut microbiota in colorectal cancer	10.1038/s41591-019-0458-7	Control subjects are shared with ERAWIJANTARI_GASTRIC_CANCER_2020 study (a column indicating which subjects exactly was added to the metadata)
FRANZOSA_IBD_2019	Inflammatory bowel disease patients and controls (PRISM cohort + A validation cohort).	56	164	56	164	WGSS	HiSeq2500	Y	2 X 101	NCBI BioProject ID PRJNA400072 / Paper SI	Untargeted	Four complimentary LC-MS methods (see Table S3)	Paper SI	Paper SI	Gut microbiome structure and metabolic activity in inflammatory bowel disease	10.1038/s41564-018-0306-4	The dataset includes two different cohorts: the main PRISM cohort (from Boston, USA) and a validation cohort from the Netherlands. Samples from the two cohorts can be identified by the sample name prefix.
SINHA_CRC_2016	Colorectal cancer patients and controls.	89	42	89	42	16S V3-V4	454	NA	NA	Paper SI	Untargeted	HPLC-MS/MS	Paper SI	Paper SI	Faecal Microbiota, Faecal Metabolome, and Colorectal Cancer Interrelations	10.1371/journal.pone.0152126	Raw 16S data was unavailable (processed data was used instead, and taxonomy mapped to GTDB only when mapping was confident).
HE_INFANTS_MFGM_2019	Infants over several time points during the 1st year of life, either breast-fed, formula-fed, or experimental formula fed.	80	NA	277	NA	16S V4	MiSeq	Y	250	Qiita (Study ID 12021)	Targeted	NMR	Sent by authors	Qiita (Study ID 12021)	Faecal microbiome and metabolome of infants fed bovine MFGM supplemented formula or standard formula with breast-fed infants as reference: a randomized controlled trial	10.1038/s41598-019-47953-4
iHMP_IBDMDB_2019	HMP2 (integrative HMP) cohort: Inflammatory bowel disease patients who were profiled several times over the course of a year.	26	79	104	278	WGSS	HiSeq 2000/2500	Y	2 X 101	iHMP website (ibdmdb.org)	Untargeted	Four complimentary LC-MS methods (see Table S3)	iHMP website (ibdmdb.org)	iHMP website (ibdmdb.org)	Multi-omics of the gut microbial ecosystem in inflammatory bowel diseases	10.1038/s41586-019-1237-9	Only main metadata fields were selected, hundreds of additional metadata fields per sample are available in publication SI
JACOBS_IBD_RELATIVES_2016	Inflammatory bowel disease patients and their first degree (healthy) relatives.	54	36	54	36	16S V4	HiSeq2000	N	100	NCBI BioProject ID PRJNA324147	Untargeted	UPLC-MS	Sent by authors	Sent by authors	A Disease-Associated Microbial and Metabolomics State in Relatives of Pediatric Inflammatory Bowel Disease Patients	10.1016/j.jcmgh.2016.06.004
POYET_BIO_ML_2019	Longitudinal samples from healthy donors to the Broad Institute-OpenBiome Microbiome Library (BIO-ML).	83	NA	164	NA	WGSS + 16S V4	WGSS - HiSeq2500; 16S - MiSeq	Y	2 X 101	NCBI BioProject ID PRJNA544527	Untargeted	Four complimentary LC-MS methods (see Table S3)	Metabolomics Workbench Project ID PR000804	Paper SI	A library of human gut bacterial isolates paired with longitudinal multiomics data enables mechanistic microbiome research	10.1038/s41591-019-0559-3	Only 16S data was used.
ERAWIJANTARI_GASTRIC_CANCER_2020	Patients who underwent colonoscopy, half of which with a history of gastrectomy for gastric cancer and no signs of gastric cancer recurrence.	54	42	54	42	WGSS	HiSeq2500	Y	2 X 150	Paper SI / NCBI BioProject ID PRJDB7378 and PRJDB4176	Targeted	CE-TOF-MS	Sent by authors	Sent by authors	Influence of gastrectomy for gastric cancer treatment on faecal microbiome and metabolome profiles	10.1136/gutjnl-2019-319188	Control subjects are shared with YACHIDA_CRC study (a column indicating which subjects exactly was added to the metadata)
KIM_ADENOMAS	Patients with advanced colorectal adenomas, colorectal cancer, and controls.	102	138	102	138	16S V3-V5	MiSeq	Y	2 X 300	Sent by authors	Untargeted	Four complimentary LC-MS methods (see Table S3)	Paper SI	Paper SI	Faecal Metabolomic Signatures in Colorectal Adenoma Patients Are Associated with Gut Microbiota and Early Events of Colorectal Cancer Pathogenesis	10.1128/mBio.03186-19
MARS_IBS_2020	Longitudinal samples (over 6 months) from patients with Irritable Bowel Syndrome and controls.	24	51	139	305	WGSS	HiSeq 2500 / NextSeq	N	100	Mendeley (https://doi.org/10.17632/29n2z5r5ph.3) / ENA PRJEB37924	Targeted	NMR + LC-MS/MS + GC-MS/MS (see Table S3)	Mendeley (https://doi.org/10.17632/29n2z5r5ph.3)	Paper SI	Longitudinal Multi-omics Reveals Subset-Specific Mechanisms Underlying Irritable Bowel Syndrome	10.1016/j.cell.2020.08.007	Only main metadata fields were selected, dozens of additional metadata fields per sample are available in publication SI
KANG_AUTISM_2018	Children with ASD and neurotypical children as controls	21	23	21	23	16S V2-V3	454	NA	NA	Sent by authors	Targeted	NMR	Paper SI	Paper SI	Differences in fecal microbial metabolites and microbiota of children with autism spectrum disorders	10.1016/j.anaerobe.2017.12.007
KOSTIC_INFANTS_DIABETES_2015	Longitudinal samples from children at risk for T1D (DIABIMMUNE cohort).	8	11	37	66	16S V4	MiSeq	Y	2 X 175	https://pubs.broadinstitute.org/diabimmune/t1d-cohort/resources/16s-sequence-data	Untargeted	Four complimentary LC-MS methods (see Table S3)	Sent by authors	Paper SI	The Dynamics of the Human Infant Gut Microbiome in Development and in Progression toward Type 1 Diabetes	10.1016/j.chom.2015.01.001
WANDRO_PRETERMS_2018	Preterm infants followed over the first 6 months of life. Some developed late-onset sepsis or necrotizing enterocolitis.	21	11	37	38	16S V3-V4	MiSeq	Y	2 X 250	SRA: SRP137076	Untargeted	GC-TOF-MS	GitHub: https://github.com/swandro/preterm_infant_analysis	Paper SI + GitHub	The Microbiome and Metabolome of Preterm Infant Stool Are Personalized and Not Driven by Health Outcomes, Including Necrotizing Enterocolitis and Late-Onset Sepsis	10.1128/mSphere.00104-18
WANG_ESRD_2020	Adults with end-stage renal disease (ESRD) and controls.	67	220	67	220	WGSS	HiSeq X Ten	Y	2×150	BioProject: PRJNA449784	Untargeted	GC-MS	MetaboLights database: accession number MTBLS700	MetaboLights database: accession number MTBLS700	Aberrant gut microbiota alters host metabolome and impacts renal failure in humans and rodents	10.1136/gutjnl-2019-319766

## Sheet: Supplementary Table 2
Supplementary Table S2: 16S/WGSS data processing notes per dataset
(1) ‘Yes’ indicates that the raw data required demultiplexing, ‘No’ indicates it was already demultiplexed;
(2) ‘Right trimming’ is the length to which all sequences were trimmed as part of the DADA2 algorithm. Reads with shorter lengths are discarded. For most datasets we chose to trim sequences to the location where the median quality dropped below 30. In cases of relatively high-quality reads, we chose a threshold so that we maintain at least 99.9% of the reads. In cases of relatively low-quality re…
(3) ‘Left trimming’ is the number of nt’s trimmed from the beginning of each sequence in order to remove primers/adapters;
(4) ‘Yes’ indicates that paired end reads were merged, as part of DADA pipeline. ‘No’ indicates that even though raw data included paired reads, only forward reads were chosen due to inability to maintain a high-quality overlap required for merging. ‘NA’ indicates the data was single-end;
(5) Statistics averaged over forward and backward reads;
Dataset ID	16S data processing								WGSS data
	Raw data available	Raw data preparation and denoising				Denoising statistics		Taxonomy annotation	Raw data available	Statistics (5)			Taxonomy annotation
		Demultiplexed (1)	Right trimming (2)	Left trimming (3)	Merged paired ends (4)	Avg. high-quality (denoised) sequences per sample	Number of ASVs	Taxonomy annotation method		Avg. number of reads in raw fastq files	Avg. number of reads after quality filtering	Avg. number of reads after host filtering	Taxonomy annotation method
YACHIDA_CRC_2019	-	-	-	-	-	-	-	-	Yes	1.51872e+07	1.51872e+07	1.51863e+07	kraken2 and bracken with GTDB reference database
FRANZOSA_IBD_2019	-	-	-	-	-	-	-	-	Yes	1.50302e+07	1.45853e+07	1.43368e+07	kraken2 and bracken with GTDB reference database
SINHA_CRC_2016	No, QIIME-based genus-level taxonomy was used instead	-	-	-	-	-	-	OTU clustering and alignment with QIIME1 (in original study). Mapping to GTDB.	-	-	-	-	-
HE_INFANTS_MFGM	Yes	Yes	292	No	Already paired in the raw data obtained	10.2K	2.8K	assignTaxonomy function (DADA2 R package) with a GTDB reference database	-	-	-	-	-
iHMP_IBDMDB_2019	-	-	-	-	-	-	-	-	Yes	1.0826e+07	1.0826e+07	1.08179e+07	kraken2 and bracken with GTDB reference database
JACOBS_IBD_RELATIVES_2016	Yes	No	101	No	NA	537K	3.7K	assignTaxonomy function (DADA2 R package) with a GTDB reference database	-	-	-	-	-
POYET_BIO_ML_2019	Yes	No	Forward - 150, Reverse - 142	Forward - 5, Reverse - 10	Yes	32.3K	1.6K	assignTaxonomy function (DADA2 R package) with a GTDB reference database	-	-	-	-	-
ERAWIJANTARI_GASTRIC_CANCER_2020	-	-	-	-	-	-	-	-	Yes	1.60151e+07	1.60151e+07	1.60146e+07	kraken2 and bracken with GTDB reference database
KIM_ADENOMAS	Yes	No	231	No	No	21.5K	3.6K	assignTaxonomy function (DADA2 R package) with a GTDB reference database	-	-	-	-	-
MARS_IBS_2020	-	-	-	-	-	-	-	-	Yes	1.16663e+06	1.16522e+06	1.1642e+06	kraken2 and bracken with GTDB reference database
KANG_AUTISM_2018	Yes	Yes	250	No	No	18.7K	4.6K	assignTaxonomy function (DADA2 R package) with a GTDB reference database	-	-	-	-	-
KOSTIC_INFANTS_DIABETES_2015	Yes	No	173	No	Yes	46K	3.7K	assignTaxonomy function (DADA2 R package) with a GTDB reference database	-	-	-	-	-
WANDRO_PRETERMS_2018	Yes	No	140	18	Yes	27.7K	275	assignTaxonomy function (DADA2 R package) with a GTDB reference database	-	-	-	-	-
WANG_ESRD_2020	-	-	-	-	-	-	-	-	Yes	3.73976e+07	3.73947e+07	3.73783e+07	kraken2 and bracken with GTDB reference database

## Sheet: Supplementary Table 3
Supplementary Table S3: Metabolomics processing notes per dataset
(1) Note: This is not related to how metabolites were identified and annotated in original publications, just an explanation of which data was available for the purpose of constructing this resource;
(2) Relevant for untargeted methods only;
NMR, nuclear magnetic resonance; MS, mass spectrometry; GC, gas chromatography; LC, liquid chromatography; TOF, time-of-flight; CE, capillary electrophoresis;
Dataset ID	Targeted / untargeted	Method	MS details	Data availability		Mapping to HMDB	Number of HMDB-identified metabolites (unique)	Description of the metabolite identifiers used in the "mtb" tables in this resource
			Notes regarding metabolite identification and confidence, as reported by authors in the original publication (2)	Description of metabolite data made available by authors (1)	Number of metabolites in obtained data
YACHIDA_CRC_2019	Targeted	CE-TOF-MS - both positive and negative modes	-	Metabolites were identified by name and most also had KEGG ID's.	450	MetaboAnalyst	407	Original metabolite identifiers were unchanged.
FRANZOSA_IBD_2019	Untargeted	Four complimentary LC-MS methods: (1) Positive ion mode LC-MS analyses of polar metabolites, (2) Negative ion mode LC–MS analyses of polar metabolites, (3) Negative ion mode LC–MS analyses of metabolites of intermediate polarity, (4) Polar and non-polar lipids.	A subset of 466 metabolites were identified more precisely using reference data generated from an in-house compound library; 3,829 metabolite features were linked to putative identifiers based on accurate m/z matching against the HMDB.	Metabolites in the published data were identified by m/z, retention time, and for metabolites with exact matches to standard - names and adduct as well, for each of the four LC-MS modes. A "*" in metabolite name indicated identification to isomer family (we marked these with "High.Confidence=FALSE").	8848	MetaboAnalyst + manual mapping for additional metabolites (validation by name + mass)	199	Metabolite names (if annotated in original data) were concatenated to the original identifiers. "HILIC-neg_Cluster_0079", for example, was converted to "HILIC-neg_Cluster_0079: 4-hydroxybenzaldehyde". If no metabolite name was available, "NA" was concateneated instead.
SINHA_CRC_2016	Untargeted	HPLC-MS/MS	Performed by Metabolon. Individual molecules and their relative levels were identified from the mass spectral peaks compared to a chemical reference library generated from 2,500 standards, based on mass spectral peaks, retention times, and mass-to-charge ratios.	Annotated metabolites were identified by name only. Note: metabolite values are standardized (centered around 0).	530	MetaboAnalyst + manual mapping for additional metabolites	352	Original metabolite identifiers were unchanged.
HE_INFANTS_MFGM	Targeted	NMR	-	Metabolites in the data sent by authors were identified by name only.	120	MetaboAnalyst + manual mapping for additional metabolites	118	Original metabolite identifiers were unchanged.
iHMP_IBDMDB_2019	Untargeted	Four complimentary LC-MS methods: (1) Positive ion mode LC-MS analyses of polar metabolites, (2) Negative ion mode LC–MS analyses of polar metabolites, (3) Negative ion mode LC–MS analyses of metabolites of intermediate polarity, (4) Polar and non-polar lipids.	Identification of nontargeted metabolite LC–MS peaks was conducted by: i) matching measured retention times and masses to mixtures of reference metabolites analysed in each batch; and ii) matching an internal database of >600 compounds that have been characterized using the Broad Institute methods.	Metabolites in the published data were identified by m/z, retention time, and for annotated metabolites - HMDB ID's and names as well, for each of the four LC-MS modes. Some HMDBs were marked as "representative ID's" (lower confidence in annotation).	81867	Provided by authors	455	Metabolite names (if annotated in original data) were concatenated to the original identifiers. "C18n_QI08" for example was converted to "C18n_QI08__caproate". If no metabolite name was available, "NA" was concateneated instead.
JACOBS_IBD_RELATIVES_2016	Untargeted	UPLC-MS - both positive (ESI+) and negative (ESI-) electrospray ionization modes	The MS data were processed using MassLynx software (Waters Corp) to get the retention time, m/z, and intensity for each ion. 3206 ions were detected in the positive mode and 1420 ions in the negative mode. Authors' in-house program was used to putatively identify ions, using HMDB, LipidMaps, KEGG, and BioCyc. The m/z values were used to putatively assign IDs to the ions by neutral mass elucidatio…	Metabolites in the published data were identified by m/z and retention time, in either positive or negative ionization mode. A subset was validated against reference standards and annotated by name. We only mapped this subset to HMDB and KEGG.	4626	MetaboAnalyst + manual mapping for additional metabolites (validation by name + mass)	36	A "Positive" or "Negative" prefix was added to metabolite identifiers to indicate whether the metabolite record originated in the positive (ESI + ) or negative (ESI - ) electrospray ionization mode.
POYET_BIO_ML_2019	Untargeted	Four complimentary LC-MS methods: Two hydrophilic interaction liquid chromatography (HILIC) methods were used for the analysis of water soluble polar metabolites in positive (HILIC-pos) or negative (HILIC-neg) ion mode, and two reverse-phase chromatography methods for measuring lipids in positive ionization mode (C8-pos) or metabolites of intermediate polarity using a C18 column in negative ioniz…	Raw data were processed using TraceFinder 3.1 software (Thermo Fisher Scientific; Waltham, MA) and Progenesis QI (Nonlinear Dynamics; Newcastle upon Tyne, UK). Metabolite identities were confirmed using authentic reference standards or reference samples.	A text file per LC-MS method was available at Metabolomics Workbench Project ID PR000804. In each file, only metabolite names are provided. Further information per metabolite is available in Metabolomics Workbench.	489	MetaboAnalyst + manual mapping for additional metabolites	255	A prefix was concatenated to each metabolite to indicate from which method it originated: "HILIC_NEG", "HILIC_POS", "REV_NEG" (reverse-phase chromatography in negative ionization mode), or "REV_POS" (reverse-phase chromatography in positive ionization mode).
ERAWIJANTARI_GASTRIC_CANCER_2020	Targeted	CE-TOF-MS - both positive and negative modes	-	Metabolites were identified by name and most also had KEGG ID's.	524	MetaboAnalyst	462	Original metabolite identifiers were unchanged.
KIM_ADENOMAS	Untargeted	Four UPLC-MS/MS methods: Two separate reverse phase (RP)/UPLC-MS/MS analyses (optimized for relatively hydrophilic and hydrophobic compounds, respectively) with positive-ion mode electrospray ionization (ESI); Another RP/UPLC-MS/MS analysis with negative-ion mode ESI; HILIC/UPLC-MS/MS analysis with negative-ion mode ESI.	Compounds were identified using a chemical library, which is based on authenticated standards and maintained by Metabolon, that contains the retention time/index (RI), mass-to-charge ratio (m/z), and chromatographic data (including MS/MS spectral data) on all chemicals present in the library. Biochemical identifications are based on three criteria: i) RI within a narrow window of the proposed ide…	Metabolites in the data (from supp. information) were identified by name only.	462	MetaboAnalyst + manual mapping for additional metabolites	358	Original metabolite identifiers were unchanged.
MARS_IBS_2020	Targeted	NMR + LC-MS/MS (Bile acid profiling and Tryptophan quantification) + GC-MS/MS (for SCFA quantification)	-	Metabolites in the published data were identified by name only.	43	MetaboAnalyst + manual mapping for additional metabolites	40	A prefix was concatenated to each metabolite to indicate from which metabolomic method it originated: "NMR", "BA_Metabolites" (Bila acids, LC-MS), or "Tryptophan_Metabolites" (also LC-MS).
KANG_AUTISM_2018	Targeted	NMR	-	Metabolites in the published data were identified by name only.	61	MetaboAnalyst	58	Original metabolite identifiers were unchanged.
KOSTIC_INFANTS_DIABETES_2015	Untargeted	Four complimentary LC-MS methods: (1) Positive ion mode LC-MS analyses of polar metabolites, (2) Negative ion mode LC–MS analyses of polar metabolites, (3) Negative ion mode LC–MS analyses of metabolites of intermediate polarity, (4) Polar and non-polar lipids.	Targeted processing of a subset of known metabolites was conducted using TraceFinder software (version 3.0, Thermo Fisher Scientific; Waltham, MA). Compound identities were confirmed using reference standards and reference samples.	Metabolites from all 4 methods were identified by m/z, retention time, and name (only the subset of identified metabolites was available).	184	MetaboAnalyst + manual mapping for additional metabolites	138	Original metabolite identifiers were unchanged.
WANDRO_PRETERMS_2018	Untargeted	GC-MS	Metabolomic profiling and data processing was performed by the "West Coast Metabolomics Center" at UC Davis. Detectable peaks are identified by retention times and mass spectra from MassBank of North America.	Both a text file and Rdata file (from https://github.com/swandro/preterm_infant_analysis). For identified metabolites - name, KEGG ID and PubChem ID were available.	453	MetaboAnalyst + manual mapping for additional metabolites (validation by name + kegg)	198	Original metabolite identifiers were unchanged.
WANG_ESRD_2020	Untargeted	GC-MS	Based on the NIST database, a total of 582 (507 known and 75 unknown) fecal metabolites were measured. Then, all these peaks were further filtered by excluding compounds showing mass spectra similarity factor < 700. A total of 277 metabolites were left, 255 of which were annotated. The relative s.d. (RSD) value of retention time of internal standard in all samples was set at a threshold of 0.05 a…	Metabolites in the published data were identified by name only.	276	MetaboAnalyst + manual mapping for additional metabolites	148	Original metabolite identifiers were unchanged.

## Sheet: Supplementary Table 4
Supplementary Table S4: Random-effects models (REM) results for identifying consistent genus-metabolite associations
Metabolite HMDB ID	Metabolite name	Genus	No. datasets	REM pooled effect size	REM pooled effect size - 95% confidence interval	REM I^2	REM effect size p value	REM effect size FDR	REM effect size p value with HAKN correction)	REM effect size FDR with HAKN correction)	Consistent association (FDR with HAKN <= 0.1)
HMDB0000008	2-Hydroxybutyric acid	d__Bacteria;p__Firmicutes_C;c__Negativicutes;o__Acidaminococcales;f__Acidaminococcaceae;g__Acidaminococcus	3	-0.0008476	[0.079, -0.081]	0	0.983426	0.994253	0.985154	0.994764	FALSE
HMDB0000008	2-Hydroxybutyric acid	d__Bacteria;p__Firmicutes_C;c__Negativicutes;o__Acidaminococcales;f__Acidaminococcaceae;g__Phascolarctobacterium	3	-0.102361	[-0.022, -0.182]	0	0.0120935	0.061509	0.0487948	0.260787	FALSE
HMDB0000008	2-Hydroxybutyric acid	d__Bacteria;p__Firmicutes_C;c__Negativicutes;o__Acidaminococcales;f__Acidaminococcaceae;g__Phascolarctobacterium_A	3	-0.0300811	[0.05, -0.11]	0	0.460851	0.704213	0.3097	0.593546	FALSE
HMDB0000008	2-Hydroxybutyric acid	d__Bacteria;p__Firmicutes_A;c__Clostridia;o__Oscillospirales;f__Acutalibacteraceae;g__Acutalibacter	3	-0.214103	[-0.134, -0.294]	0	1.56848e-07	5.20629e-06	0.0321251	0.221073	FALSE
HMDB0000008	2-Hydroxybutyric acid	d__Bacteria;p__Firmicutes_A;c__Clostridia;o__Oscillospirales;f__Acutalibacteraceae;g__CAG-177	3	-0.1791	[-0.099, -0.259]	0	1.12988e-05	0.000208876	0.0205845	0.185228	FALSE
HMDB0000008	2-Hydroxybutyric acid	d__Bacteria;p__Firmicutes_A;c__Clostridia;o__Oscillospirales;f__Acutalibacteraceae;g__CAG-180	3	-0.133314	[-0.032, -0.235]	0.315905	0.0102738	0.0545807	0.117916	0.381225	FALSE
HMDB0000008	2-Hydroxybutyric acid	d__Bacteria;p__Firmicutes_A;c__Clostridia;o__Oscillospirales;f__Acutalibacteraceae;g__CAG-217	3	-0.0696149	[0.01, -0.15]	0	0.087891	0.257985	0.002338	0.0857569	TRUE
HMDB0000008	2-Hydroxybutyric acid	d__Bacteria;p__Firmicutes_A;c__Clostridia;o__Oscillospirales;f__Acutalibacteraceae;g__Clostridium_A	3	-0.148921	[-0.044, -0.254]	0.440978	0.00531098	0.0331607	0.13335	0.402662	FALSE
HMDB0000008	2-Hydroxybutyric acid	d__Bacteria;p__Firmicutes_A;c__Clostridia;o__Oscillospirales;f__Acutalibacteraceae;g__Eubacterium_R	3	-0.132665	[-0.053, -0.213]	0	0.00114465	0.00974921	0.0412013	0.244213	FALSE
HMDB0000008	2-Hydroxybutyric acid	d__Bacteria;p__Firmicutes_A;c__Clostridia;o__Oscillospirales;f__Acutalibacteraceae;g__Ruminococcus_E	3	-0.182675	[-0.075, -0.291]	0.380872	0.000919803	0.00816906	0.0721701	0.308682	FALSE
HMDB0000008	2-Hydroxybutyric acid	d__Bacteria;p__Firmicutes_A;c__Clostridia;o__Oscillospirales;f__Acutalibacteraceae;g__UBA1417	3	-0.179036	[-0.083, -0.275]	0.172319	0.000244971	0.00275981	0.0572045	0.279328	FALSE
HMDB0000008	2-Hydroxybutyric acid	d__Bacteria;p__Firmicutes_A;c__Clostridia;o__Oscillospirales;f__Acutalibacteraceae;g__UBA1691	3	-0.0670501	[0.013, -0.147]	0	0.100227	0.282125	0.042131	0.246407	FALSE
HMDB0000008	2-Hydroxybutyric acid	d__Bacteria;p__Firmicutes_A;c__Clostridia;o__Oscillospirales;f__Acutalibacteraceae;g__UMGS403	3	-0.0910034	[-0.011, -0.171]	0	0.0256827	0.107386	0.0501032	0.263592	FALSE
HMDB0000008	2-Hydroxybutyric acid	d__Bacteria;p__Verrucomicrobiota;c__Verrucomicrobiae;o__Verrucomicrobiales;f__Akkermansiaceae;g__Akkermansia	3	-0.110373	[-0.03, -0.19]	0	0.00681339	0.0399078	0.00863141	0.131653	FALSE
HMDB0000008	2-Hydroxybutyric acid	d__Bacteria;p__Firmicutes_A;c__Clostridia;o__Lachnospirales;f__Anaerotignaceae;g__Anaerotignum	3	-0.0592335	[0.021, -0.139]	0	0.146466	0.360887	0.198071	0.484025	FALSE
HMDB0000008	2-Hydroxybutyric acid	d__Bacteria;p__Bacteroidota;c__Bacteroidia;o__Bacteroidales;f__Bacteroidaceae;g__Bacteroides	3	-0.0257959	[0.084, -0.136]	0.440268	0.645922	0.831074	0.702574	0.863945	FALSE
HMDB0000008	2-Hydroxybutyric acid	d__Bacteria;p__Bacteroidota;c__Bacteroidia;o__Bacteroidales;f__Bacteroidaceae;g__Paraprevotella	3	-0.0499614	[0.166, -0.266]	0.798919	0.650112	0.83363	0.702778	0.864078	FALSE
HMDB0000008	2-Hydroxybutyric acid	d__Bacteria;p__Bacteroidota;c__Bacteroidia;o__Bacteroidales;f__Bacteroidaceae;g__Phocaeicola	3	-0.0101153	[0.079, -0.099]	0.144411	0.824303	0.925102	0.84254	0.932971	FALSE
HMDB0000008	2-Hydroxybutyric acid	d__Bacteria;p__Bacteroidota;c__Bacteroidia;o__Bacteroidales;f__Bacteroidaceae;g__Prevotella	3	-0.0325929	[0.047, -0.113]	0	0.424276	0.673156	0.204353	0.490026	FALSE
HMDB0000008	2-Hydroxybutyric acid	d__Bacteria;p__Bacteroidota;c__Bacteroidia;o__Bacteroidales;f__Bacteroidaceae;g__Prevotellamassilia	3	-0.0100623	[0.164, -0.184]	0.715306	0.909769	0.963724	0.923506	0.969282	FALSE
HMDB0000008	2-Hydroxybutyric acid	d__Bacteria;p__Bacteroidota;c__Bacteroidia;o__Bacteroidales;f__Barnesiellaceae;g__Barnesiella	3	-0.195221	[-0.084, -0.306]	0.40712	0.000569337	0.0055238	0.063168	0.291111	FALSE
HMDB0000008	2-Hydroxybutyric acid	d__Bacteria;p__Actinobacteriota;c__Actinomycetia;o__Actinomycetales;f__Bifidobacteriaceae;g__Bifidobacterium	3	0.0310438	[0.111, -0.049]	0	0.44684	0.691247	0.491723	0.734048	FALSE
HMDB0000008	2-Hydroxybutyric acid	d__Bacteria;p__Proteobacteria;c__Gammaproteobacteria;o__Burkholderiales;f__Burkholderiaceae;g__Parasutterella	3	0.0175464	[0.132, -0.096]	0.445893	0.762915	0.895625	0.773928	0.899384	FALSE
HMDB0000008	2-Hydroxybutyric acid	d__Bacteria;p__Proteobacteria;c__Gammaproteobacteria;o__Burkholderiales;f__Burkholderiaceae;g__Sutterella	3	0.0621468	[0.142, -0.018]	0	0.127809	0.331469	0.263961	0.553268	FALSE
HMDB0000008	2-Hydroxybutyric acid	d__Bacteria;p__Firmicutes_A;c__Clostridia;o__Oscillospirales;f__Butyricicoccaceae;g__Agathobaculum	3	-0.106639	[-0.023, -0.19]	0	0.0122687	0.0621871	0.104864	0.36011	FALSE
HMDB0000008	2-Hydroxybutyric acid	d__Bacteria;p__Firmicutes_A;c__Clostridia_A;o__Christensenellales;f__CAG-138;g__PeH17	3	-0.156836	[-0.077, -0.237]	0	0.000120612	0.00155249	0.0327567	0.222618	FALSE
HMDB0000008	2-Hydroxybutyric acid	d__Bacteria;p__Proteobacteria;c__Alphaproteobacteria;o__RF32;f__CAG-239;g__CAG-495	3	-0.105515	[-0.007, -0.204]	0.206564	0.0358246	0.137034	0.144692	0.418676	FALSE
HMDB0000008	2-Hydroxybutyric acid	d__Bacteria;p__Firmicutes_A;c__Clostridia_A;o__Christensenellales;f__CAG-74;g__UBA11524	3	-0.131501	[-0.052, -0.211]	0	0.00126648	0.0105391	0.0813554	0.324755	FALSE
HMDB0000008	2-Hydroxybutyric acid	d__Bacteria;p__Firmicutes_A;c__Clostridia;o__Clostridiales;f__Clostridiaceae;g__Clostridium	3	0.240388	[0.32, 0.16]	0	3.78843e-09	1.92387e-07	0.0103294	0.14254	FALSE
HMDB0000008	2-Hydroxybutyric acid	d__Bacteria;p__Actinobacteriota;c__Coriobacteriia;o__Coriobacteriales;f__Coriobacteriaceae;g__Collinsella	3	-0.0734708	[0.058, -0.205]	0.608242	0.274036	0.527887	0.363833	0.63936	FALSE
HMDB0000008	2-Hydroxybutyric acid	d__Bacteria;p__Desulfobacterota;c__Desulfovibrionia;o__Desulfovibrionales;f__Desulfovibrionaceae;g__Bilophila	3	-0.0360151	[0.052, -0.124]	0	0.424768	0.673445	0.457739	0.710794	FALSE
HMDB0000008	2-Hydroxybutyric acid	d__Bacteria;p__Firmicutes_C;c__Negativicutes;o__Veillonellales;f__Dialisteraceae;g__Dialister	3	-0.0827271	[-0.003, -0.163]	0.218756	0.042731	0.15641	0.215017	0.501155	FALSE
HMDB0000008	2-Hydroxybutyric acid	d__Bacteria;p__Actinobacteriota;c__Coriobacteriia;o__Coriobacteriales;f__Eggerthellaceae;g__Eggerthella	3	0.0281572	[0.179, -0.123]	0.71402	0.714791	0.870494	0.738962	0.881578	FALSE
HMDB0000008	2-Hydroxybutyric acid	d__Bacteria;p__Proteobacteria;c__Gammaproteobacteria;o__Enterobacterales;f__Enterobacteriaceae;g__Escherichia	3	0.24052	[0.32, 0.161]	0	3.71471e-09	1.88967e-07	0.00776213	0.127121	FALSE
HMDB0000008	2-Hydroxybutyric acid	d__Bacteria;p__Proteobacteria;c__Gammaproteobacteria;o__Enterobacterales;f__Enterobacteriaceae;g__Klebsiella	3	0.106196	[0.186, 0.026]	0	0.00922982	0.0504315	0.00269475	0.0903065	TRUE
HMDB0000008	2-Hydroxybutyric acid	d__Bacteria;p__Firmicutes;c__Bacilli;o__Erysipelotrichales;f__Erysipelatoclostridiaceae;g__Catenibacterium	3	-0.0538621	[0.026, -0.134]	0	0.186686	0.42003	0.278601	0.565908	FALSE
HMDB0000008	2-Hydroxybutyric acid	d__Bacteria;p__Firmicutes;c__Bacilli;o__Erysipelotrichales;f__Erysipelatoclostridiaceae;g__Erysipelatoclostridium	3	0.262657	[0.346, 0.179]	0	7.76318e-10	4.68757e-08	0.0195917	0.182209	FALSE
HMDB0000008	2-Hydroxybutyric acid	d__Bacteria;p__Firmicutes;c__Bacilli;o__Erysipelotrichales;f__Erysipelatoclostridiaceae;g__Faecalibacillus	3	-0.0626218	[0.017, -0.143]	0	0.124737	0.326291	0.138031	0.409653	FALSE
HMDB0000008	2-Hydroxybutyric acid	d__Bacteria;p__Firmicutes;c__Bacilli;o__Erysipelotrichales;f__Erysipelotrichaceae;g__Clostridium_AQ	3	0.171746	[0.339, 0.004]	0.778121	0.0443498	0.160519	0.170207	0.450308	FALSE
HMDB0000008	2-Hydroxybutyric acid	d__Bacteria;p__Firmicutes;c__Bacilli;o__Erysipelotrichales;f__Erysipelotrichaceae;g__Holdemanella	3	-0.113256	[-0.033, -0.193]	0	0.00549471	0.0340644	0.0487268	0.260777	FALSE
HMDB0000008	2-Hydroxybutyric acid	d__Bacteria;p__Fusobacteriota;c__Fusobacteriia;o__Fusobacteriales;f__Fusobacteriaceae;g__Fusobacterium_A	3	0.168065	[0.351, -0.015]	0.800101	0.0712386	0.223205	0.208789	0.494516	FALSE
HMDB0000008	2-Hydroxybutyric acid	d__Bacteria;p__Firmicutes_A;c__Clostridia;o__Lachnospirales;f__Lachnospiraceae;g__Acetatifactor	3	-0.167582	[-0.077, -0.258]	0.142472	0.00027054	0.00298116	0.0644497	0.294067	FALSE
HMDB0000008	2-Hydroxybutyric acid	d__Bacteria;p__Firmicutes_A;c__Clostridia;o__Lachnospirales;f__Lachnospiraceae;g__Agathobacter	3	-0.101032	[-0.021, -0.181]	0.0814005	0.0132702	0.0659913	0.140913	0.41358	FALSE
HMDB0000008	2-Hydroxybutyric acid	d__Bacteria;p__Firmicutes_A;c__Clostridia;o__Lachnospirales;f__Lachnospiraceae;g__Anaerobutyricum	3	-0.103297	[0.066, -0.272]	0.784605	0.230792	0.478018	0.335916	0.617307	FALSE
HMDB0000008	2-Hydroxybutyric acid	d__Bacteria;p__Firmicutes_A;c__Clostridia;o__Lachnospirales;f__Lachnospiraceae;g__Anaerostipes	3	0.00334767	[0.128, -0.121]	0.54901	0.957864	0.984409	0.96025	0.985188	FALSE
HMDB0000008	2-Hydroxybutyric acid	d__Bacteria;p__Firmicutes_A;c__Clostridia;o__Lachnospirales;f__Lachnospiraceae;g__Bariatricus	3	-0.0231706	[0.057, -0.103]	0	0.570011	0.782268	0.564574	0.781219	FALSE
HMDB0000008	2-Hydroxybutyric acid	d__Bacteria;p__Firmicutes_A;c__Clostridia;o__Lachnospirales;f__Lachnospiraceae;g__Blautia	3	0.144223	[0.24, 0.048]	0.16586	0.00321067	0.0221049	0.0831053	0.327435	FALSE
HMDB0000008	2-Hydroxybutyric acid	d__Bacteria;p__Firmicutes_A;c__Clostridia;o__Lachnospirales;f__Lachnospiraceae;g__Blautia_A	3	-0.0483477	[0.192, -0.289]	0.896657	0.693438	0.859348	0.72713	0.876154	FALSE
HMDB0000008	2-Hydroxybutyric acid	d__Bacteria;p__Firmicutes_A;c__Clostridia;o__Lachnospirales;f__Lachnospiraceae;g__Butyrivibrio_A	3	-0.0940248	[-0.002, -0.186]	0.11888	0.0441184	0.159935	0.164723	0.443063	FALSE
HMDB0000008	2-Hydroxybutyric acid	d__Bacteria;p__Firmicutes_A;c__Clostridia;o__Lachnospirales;f__Lachnospiraceae;g__CAG-127	3	-0.0940548	[0.03, -0.218]	0.545615	0.137784	0.347566	0.26852	0.557427	FALSE
HMDB0000008	2-Hydroxybutyric acid	d__Bacteria;p__Firmicutes_A;c__Clostridia;o__Lachnospirales;f__Lachnospiraceae;g__CAG-317	3	-0.0378899	[0.093, -0.169]	0.607836	0.571745	0.783582	0.604937	0.808161	FALSE
HMDB0000008	2-Hydroxybutyric acid	d__Bacteria;p__Firmicutes_A;c__Clostridia;o__Lachnospirales;f__Lachnospiraceae;g__CAG-81	3	0.0049832	[0.085, -0.075]	0.254413	0.902819	0.961191	0.925635	0.970054	FALSE
HMDB0000008	2-Hydroxybutyric acid	d__Bacteria;p__Firmicutes_A;c__Clostridia;o__Lachnospirales;f__Lachnospiraceae;g__Clostridium_Q	3	-0.0984162	[0.033, -0.23]	0.604201	0.141194	0.352842	0.257315	0.545398	FALSE
HMDB0000008	2-Hydroxybutyric acid	d__Bacteria;p__Firmicutes_A;c__Clostridia;o__Lachnospirales;f__Lachnospiraceae;g__Coprococcus	3	-0.0341898	[0.048, -0.116]	0.276015	0.414055	0.664475	0.553539	0.773669	FALSE
HMDB0000008	2-Hydroxybutyric acid	d__Bacteria;p__Firmicutes_A;c__Clostridia;o__Lachnospirales;f__Lachnospiraceae;g__Dorea	3	-0.096268	[-0.016, -0.176]	0	0.018273	0.0836707	0.0533031	0.271661	FALSE
HMDB0000008	2-Hydroxybutyric acid	d__Bacteria;p__Firmicutes_A;c__Clostridia;o__Lachnospirales;f__Lachnospiraceae;g__Dorea_A	3	-0.0473196	[0.075, -0.17]	0.534866	0.44892	0.693202	0.496856	0.736851	FALSE
HMDB0000008	2-Hydroxybutyric acid	d__Bacteria;p__Firmicutes_A;c__Clostridia;o__Lachnospirales;f__Lachnospiraceae;g__Eisenbergiella	3	-0.105291	[-0.025, -0.185]	0	0.00984467	0.0529541	0.0721312	0.308682	FALSE
HMDB0000008	2-Hydroxybutyric acid	d__Bacteria;p__Firmicutes_A;c__Clostridia;o__Lachnospirales;f__Lachnospiraceae;g__Enterocloster	3	0.102836	[0.208, -0.002]	0.325879	0.0551174	0.18737	0.170371	0.450519	FALSE
HMDB0000008	2-Hydroxybutyric acid	d__Bacteria;p__Firmicutes_A;c__Clostridia;o__Lachnospirales;f__Lachnospiraceae;g__Eubacterium_F	3	-0.165185	[-0.08, -0.25]	0	0.000140825	0.00175487	0.0537813	0.272227	FALSE
HMDB0000008	2-Hydroxybutyric acid	d__Bacteria;p__Firmicutes_A;c__Clostridia;o__Lachnospirales;f__Lachnospiraceae;g__Eubacterium_G	3	-0.187701	[-0.108, -0.268]	0	4.19369e-06	8.95016e-05	0.0384573	0.237268	FALSE
HMDB0000008	2-Hydroxybutyric acid	d__Bacteria;p__Firmicutes_A;c__Clostridia;o__Lachnospirales;f__Lachnospiraceae;g__Eubacterium_I	3	-0.0502233	[0.03, -0.13]	0.292452	0.218309	0.462855	0.409194	0.676028	FALSE
HMDB0000008	2-Hydroxybutyric acid	d__Bacteria;p__Firmicutes_A;c__Clostridia;o__Lachnospirales;f__Lachnospiraceae;g__Faecalimonas	3	0.253166	[0.363, 0.143]	0.414996	6.86121e-06	0.000136348	0.0427094	0.247525	FALSE
HMDB0000008	2-Hydroxybutyric acid	d__Bacteria;p__Firmicutes_A;c__Clostridia;o__Lachnospirales;f__Lachnospiraceae;g__Fusicatenibacter	3	-0.118247	[-0.027, -0.21]	0.116173	0.0113258	0.05873	0.113655	0.374667	FALSE
HMDB0000008	2-Hydroxybutyric acid	d__Bacteria;p__Firmicutes_A;c__Clostridia;o__Lachnospirales;f__Lachnospiraceae;g__KLE1615	3	-0.164554	[-0.085, -0.245]	0	5.53838e-05	0.000816952	0.0488043	0.260787	FALSE
HMDB0000008	2-Hydroxybutyric acid	d__Bacteria;p__Firmicutes_A;c__Clostridia;o__Lachnospirales;f__Lachnospiraceae;g__Lachnospira	3	-0.121497	[0.028, -0.271]	0.658125	0.110262	0.300491	0.262677	0.551765	FALSE
HMDB0000008	2-Hydroxybutyric acid	d__Bacteria;p__Firmicutes_A;c__Clostridia;o__Lachnospirales;f__Lachnospiraceae;g__Mediterraneibacter	3	-0.077033	[0.112, -0.266]	0.832474	0.42493	0.673557	0.495099	0.736168	FALSE
HMDB0000008	2-Hydroxybutyric acid	d__Bacteria;p__Firmicutes_A;c__Clostridia;o__Lachnospirales;f__Lachnospiraceae;g__Roseburia	3	-0.0979796	[0.043, -0.239]	0.63133	0.174369	0.401967	0.317417	0.600778	FALSE
HMDB0000008	2-Hydroxybutyric acid	d__Bacteria;p__Firmicutes_A;c__Clostridia;o__Lachnospirales;f__Lachnospiraceae;g__RUG115	3	-0.0835388	[-0.004, -0.163]	0	0.040562	0.150702	0.0907764	0.340144	FALSE
HMDB0000008	2-Hydroxybutyric acid	d__Bacteria;p__Firmicutes_A;c__Clostridia;o__Lachnospirales;f__Lachnospiraceae;g__Ruminococcus_A	3	-0.0668778	[0.019, -0.152]	0.261413	0.125525	0.327343	0.302875	0.587938	FALSE
HMDB0000008	2-Hydroxybutyric acid	d__Bacteria;p__Firmicutes_A;c__Clostridia;o__Lachnospirales;f__Lachnospiraceae;g__Ruminococcus_B	3	0.262263	[0.413, 0.111]	0.703208	0.000654103	0.00619251	0.0728989	0.310381	FALSE
HMDB0000008	2-Hydroxybutyric acid	d__Bacteria;p__Firmicutes_A;c__Clostridia;o__Lachnospirales;f__Lachnospiraceae;g__TF01-11	3	-0.154264	[-0.059, -0.25]	0.184622	0.00157473	0.0125556	0.0765183	0.317133	FALSE
HMDB0000008	2-Hydroxybutyric acid	d__Bacteria;p__Firmicutes_A;c__Clostridia;o__Lachnospirales;f__Lachnospiraceae;g__UBA7182	3	-0.182747	[-0.103, -0.263]	0	7.60545e-06	0.000148911	0.0412549	0.244316	FALSE
HMDB0000008	2-Hydroxybutyric acid	d__Bacteria;p__Firmicutes_A;c__Clostridia;o__Lachnospirales;f__Lachnospiraceae;g__UBA9502	3	-0.058158	[0.022, -0.138]	0	0.153938	0.372379	0.0626017	0.289904	FALSE
HMDB0000008	2-Hydroxybutyric acid	d__Bacteria;p__Firmicutes_A;c__Clostridia;o__Lachnospirales;f__Lachnospiraceae;g__UMGS1375	3	-0.086399	[0.037, -0.21]	0.529529	0.169196	0.394171	0.33416	0.615816	FALSE
HMDB0000008	2-Hydroxybutyric acid	d__Bacteria;p__Firmicutes;c__Bacilli;o__Lactobacillales;f__Lactobacillaceae;g__Lactobacillus	3	0.0746823	[0.202, -0.052]	0.566749	0.249056	0.499356	0.358669	0.635527	FALSE
HMDB0000008	2-Hydroxybutyric acid	d__Bacteria;p__Bacteroidota;c__Bacteroidia;o__Bacteroidales;f__Marinifilaceae;g__Odoribacter	3	-0.204046	[-0.124, -0.284]	0.301045	5.72186e-07	1.59013e-05	0.0527147	0.270101	FALSE
HMDB0000008	2-Hydroxybutyric acid	d__Bacteria;p__Bacteroidota;c__Bacteroidia;o__Bacteroidales;f__Muribaculaceae;g__CAG-279	3	-0.0752589	[0.092, -0.243]	0.704427	0.378759	0.63368	0.48739	0.730639	FALSE
HMDB0000008	2-Hydroxybutyric acid	d__Bacteria;p__Firmicutes_A;c__Clostridia;o__Oscillospirales;f__Oscillospiraceae;g__CAG-103	3	-0.200938	[-0.108, -0.294]	0.0958699	2.49784e-05	0.000409524	0.0419656	0.246091	FALSE
HMDB0000008	2-Hydroxybutyric acid	d__Bacteria;p__Firmicutes_A;c__Clostridia;o__Oscillospirales;f__Oscillospiraceae;g__CAG-110	3	-0.239916	[-0.16, -0.32]	0	4.06317e-09	2.04938e-07	0.0165546	0.170216	FALSE
HMDB0000008	2-Hydroxybutyric acid	d__Bacteria;p__Firmicutes_A;c__Clostridia;o__Oscillospirales;f__Oscillospiraceae;g__CAG-170	3	-0.262922	[-0.183, -0.343]	0	1.1514e-10	8.65969e-09	0.00175073	0.077394	TRUE
HMDB0000008	2-Hydroxybutyric acid	d__Bacteria;p__Firmicutes_A;c__Clostridia;o__Oscillospirales;f__Oscillospiraceae;g__CAG-83	3	-0.260337	[-0.18, -0.34]	0	1.74519e-10	1.25232e-08	0.00217715	0.083567	TRUE
HMDB0000008	2-Hydroxybutyric acid	d__Bacteria;p__Firmicutes_A;c__Clostridia;o__Oscillospirales;f__Oscillospiraceae;g__Dysosmobacter	3	-0.357972	[-0.278, -0.438]	0	1.71049e-18	5.90874e-16	0.0114246	0.147477	FALSE
HMDB0000008	2-Hydroxybutyric acid	d__Bacteria;p__Firmicutes_A;c__Clostridia;o__Oscillospirales;f__Oscillospiraceae;g__ER4	3	-0.210603	[-0.13, -0.292]	0	3.46682e-07	1.03406e-05	0.031086	0.217599	FALSE
HMDB0000008	2-Hydroxybutyric acid	d__Bacteria;p__Firmicutes_A;c__Clostridia;o__Oscillospirales;f__Oscillospiraceae;g__Evtepia	3	-0.212758	[-0.129, -0.297]	0.0160059	7.19813e-07	1.93698e-05	0.0358584	0.231627	FALSE
HMDB0000008	2-Hydroxybutyric acid	d__Bacteria;p__Firmicutes_A;c__Clostridia;o__Oscillospirales;f__Oscillospiraceae;g__Flavonifractor	3	-0.0338456	[0.115, -0.183]	0.652719	0.656207	0.837251	0.710716	0.867955	FALSE
HMDB0000008	2-Hydroxybutyric acid	d__Bacteria;p__Firmicutes_A;c__Clostridia;o__Oscillospirales;f__Oscillospiraceae;g__Lawsonibacter	3	-0.275201	[-0.069, -0.482]	0.811814	0.00897844	0.0493307	0.123883	0.38956	FALSE
HMDB0000008	2-Hydroxybutyric acid	d__Bacteria;p__Firmicutes_A;c__Clostridia;o__Oscillospirales;f__Oscillospiraceae;g__NK3B98	3	-0.178986	[-0.099, -0.259]	0	1.14451e-05	0.000211187	0.0181111	0.176946	FALSE
HMDB0000008	2-Hydroxybutyric acid	d__Bacteria;p__Firmicutes_A;c__Clostridia;o__Oscillospirales;f__Oscillospiraceae;g__UBA5446	3	-0.135962	[0.02, -0.292]	0.668469	0.0880468	0.258203	0.245551	0.534067	FALSE
HMDB0000008	2-Hydroxybutyric acid	d__Bacteria;p__Proteobacteria;c__Gammaproteobacteria;o__Enterobacterales;f__Pasteurellaceae;g__Haemophilus_D	3	0.150431	[0.264, 0.037]	0.468777	0.0093476	0.0508885	0.131813	0.400662	FALSE
HMDB0000008	2-Hydroxybutyric acid	d__Bacteria;p__Firmicutes_A;c__Clostridia;o__Peptostreptococcales;f__Peptostreptococcaceae;g__Clostridioides	3	0.180169	[0.26, 0.1]	0	1.0013e-05	0.00018815	0.00802179	0.129328	FALSE
HMDB0000008	2-Hydroxybutyric acid	d__Bacteria;p__Firmicutes_A;c__Clostridia;o__Peptostreptococcales;f__Peptostreptococcaceae;g__Intestinibacter	3	0.154735	[0.235, 0.075]	0	0.000148616	0.00183342	0.0479527	0.259061	FALSE
HMDB0000008	2-Hydroxybutyric acid	d__Bacteria;p__Firmicutes_A;c__Clostridia;o__Peptostreptococcales;f__Peptostreptococcaceae;g__Romboutsia	3	0.13323	[0.214, 0.052]	0	0.00128567	0.010657	0.0644417	0.294067	FALSE
HMDB0000008	2-Hydroxybutyric acid	d__Bacteria;p__Bacteroidota;c__Bacteroidia;o__Bacteroidales;f__Rikenellaceae;g__Alistipes	3	-0.262177	[-0.182, -0.342]	0	1.29851e-10	9.644e-09	0.0115493	0.148366	FALSE
HMDB0000008	2-Hydroxybutyric acid	d__Bacteria;p__Bacteroidota;c__Bacteroidia;o__Bacteroidales;f__Rikenellaceae;g__Alistipes_A	3	-0.209934	[-0.118, -0.302]	0.294523	8.22123e-06	0.000159423	0.0536835	0.272159	FALSE
HMDB0000008	2-Hydroxybutyric acid	d__Bacteria;p__Firmicutes_A;c__Clostridia;o__Oscillospirales;f__Ruminococcaceae;g__Faecalibacterium	3	-0.136635	[-0.002, -0.271]	0.579262	0.046494	0.16581	0.206128	0.492136	FALSE
HMDB0000008	2-Hydroxybutyric acid	d__Bacteria;p__Firmicutes_A;c__Clostridia;o__Oscillospirales;f__Ruminococcaceae;g__Gemmiger	3	-0.168507	[-0.089, -0.248]	0	3.61195e-05	0.000567744	0.0313381	0.218437	FALSE
HMDB0000008	2-Hydroxybutyric acid	d__Bacteria;p__Firmicutes_A;c__Clostridia;o__Oscillospirales;f__Ruminococcaceae;g__Neobittarella	3	-0.0769785	[0.003, -0.157]	0	0.0591399	0.196634	0.0557222	0.276452	FALSE
HMDB0000008	2-Hydroxybutyric acid	d__Bacteria;p__Firmicutes_A;c__Clostridia;o__Oscillospirales;f__Ruminococcaceae;g__Ruminiclostridium_E	3	-0.138415	[0.02, -0.296]	0.664052	0.0858912	0.253871	0.246017	0.534339	FALSE
HMDB0000008	2-Hydroxybutyric acid	d__Bacteria;p__Firmicutes_A;c__Clostridia;o__Oscillospirales;f__Ruminococcaceae;g__Ruminococcus	3	-0.146163	[-0.066, -0.226]	0	0.000339372	0.00360331	0.0500056	0.263415	FALSE
HMDB0000008	2-Hydroxybutyric acid	d__Bacteria;p__Firmicutes_A;c__Clostridia;o__Oscillospirales;f__Ruminococcaceae;g__Ruminococcus_C	3	-0.153798	[-0.074, -0.234]	0	0.000162985	0.00197228	0.0420659	0.246342	FALSE
HMDB0000008	2-Hydroxybutyric acid	d__Bacteria;p__Firmicutes_A;c__Clostridia;o__Oscillospirales;f__Ruminococcaceae;g__Ruminococcus_D	3	-0.127621	[-0.048, -0.208]	0	0.00175594	0.013681	0.0302574	0.214685	FALSE
HMDB0000008	2-Hydroxybutyric acid	d__Bacteria;p__Firmicutes_A;c__Clostridia;o__Oscillospirales;f__Ruminococcaceae;g__Ruthenibacterium	3	-0.122702	[0.012, -0.258]	0.580711	0.0746913	0.230802	0.24021	0.527393	FALSE
HMDB0000008	2-Hydroxybutyric acid	d__Bacteria;p__Firmicutes_A;c__Clostridia;o__Oscillospirales;f__Ruminococcaceae;g__UBA1394	3	-0.0863385	[-0.006, -0.166]	0	0.0342927	0.132845	0.118859	0.382071	FALSE
HMDB0000008	2-Hydroxybutyric acid	d__Bacteria;p__Firmicutes_C;c__Negativicutes;o__Selenomonadales;f__Selenomonadaceae;g__Megamonas	3	0.0424352	[0.177, -0.092]	0.60299	0.536515	0.760541	0.605516	0.808441	FALSE
HMDB0000008	2-Hydroxybutyric acid	d__Bacteria;p__Firmicutes;c__Bacilli;o__Lactobacillales;f__Streptococcaceae;g__Streptococcus	3	0.0851166	[0.308, -0.138]	0.818928	0.455124	0.698895	0.541791	0.766454	FALSE
HMDB0000008	2-Hydroxybutyric acid	d__Bacteria;p__Bacteroidota;c__Bacteroidia;o__Bacteroidales;f__Tannerellaceae;g__Parabacteroides	3	-0.144574	[-0.056, -0.233]	0	0.00133707	0.0109972	0.0687972	0.302879	FALSE
HMDB0000008	2-Hydroxybutyric acid	d__Bacteria;p__Firmicutes_A;c__Clostridia;o__Monoglobales_A;f__UBA1381;g__CAG-41	3	-0.12849	[-0.049, -0.208]	0	0.0016345	0.0129522	0.0705772	0.306044	FALSE
HMDB0000008	2-Hydroxybutyric acid	d__Bacteria;p__Firmicutes_C;c__Negativicutes;o__Veillonellales;f__Veillonellaceae;g__Veillonella	3	0.243077	[0.342, 0.144]	0.315092	1.43643e-06	3.53258e-05	0.0417846	0.245566	FALSE
HMDB0000014	Deoxycytidine	d__Bacteria;p__Firmicutes_C;c__Negativicutes;o__Acidaminococcales;f__Acidaminococcaceae;g__Acidaminococcus	5	0.0253409	[0.083, -0.032]	0.0209128	0.387895	0.642252	0.44105	0.698767	FALSE
HMDB0000014	Deoxycytidine	d__Bacteria;p__Firmicutes_C;c__Negativicutes;o__Acidaminococcales;f__Acidaminococcaceae;g__Phascolarctobacterium	5	0.017649	[0.132, -0.097]	0.661097	0.76253	0.895526	0.79617	0.910437	FALSE
HMDB0000014	Deoxycytidine	d__Bacteria;p__Firmicutes_C;c__Negativicutes;o__Acidaminococcales;f__Acidaminococcaceae;g__Phascolarctobacterium_A	4	-0.0105538	[0.063, -0.084]	0.291463	0.777217	0.902888	0.804106	0.914248	FALSE
HMDB0000014	Deoxycytidine	d__Bacteria;p__Firmicutes_A;c__Clostridia;o__Oscillospirales;f__Acutalibacteraceae;g__Acutalibacter	4	-0.0997106	[-0.038, -0.162]	0	0.00161532	0.0128276	0.0432778	0.248732	FALSE
HMDB0000014	Deoxycytidine	d__Bacteria;p__Firmicutes_A;c__Clostridia;o__Oscillospirales;f__Acutalibacteraceae;g__CAG-177	5	-0.0763095	[-0.011, -0.142]	0.248412	0.0227193	0.09816	0.0944515	0.345292	FALSE
HMDB0000014	Deoxycytidine	d__Bacteria;p__Firmicutes_A;c__Clostridia;o__Oscillospirales;f__Acutalibacteraceae;g__CAG-180	4	-0.0452263	[0.017, -0.107]	0	0.152665	0.370452	0.07134	0.307428	FALSE
HMDB0000014	Deoxycytidine	d__Bacteria;p__Firmicutes_A;c__Clostridia;o__Oscillospirales;f__Acutalibacteraceae;g__CAG-217	5	-0.0109949	[0.047, -0.069]	0	0.707932	0.867147	0.671398	0.847936	FALSE
HMDB0000014	Deoxycytidine	d__Bacteria;p__Firmicutes_A;c__Clostridia;o__Oscillospirales;f__Acutalibacteraceae;g__Clostridium_A	4	-0.0560178	[0.043, -0.155]	0.578712	0.265914	0.518017	0.319543	0.603058	FALSE
HMDB0000014	Deoxycytidine	d__Bacteria;p__Firmicutes_A;c__Clostridia;o__Oscillospirales;f__Acutalibacteraceae;g__Eubacterium_R	5	-0.0164366	[0.041, -0.074]	0.118287	0.575454	0.786149	0.626778	0.821147	FALSE
HMDB0000014	Deoxycytidine	d__Bacteria;p__Firmicutes_A;c__Clostridia;o__Oscillospirales;f__Acutalibacteraceae;g__Ruminococcus_E	5	-0.0560739	[0.046, -0.158]	0.635183	0.281522	0.536189	0.363576	0.639325	FALSE
HMDB0000014	Deoxycytidine	d__Bacteria;p__Firmicutes_A;c__Clostridia;o__Oscillospirales;f__Acutalibacteraceae;g__UBA1417	5	-0.0341573	[0.032, -0.1]	0.124675	0.308312	0.56452	0.339679	0.620177	FALSE
HMDB0000014	Deoxycytidine	d__Bacteria;p__Firmicutes_A;c__Clostridia;o__Oscillospirales;f__Acutalibacteraceae;g__UBA1691	3	0.0290041	[0.272, -0.214]	0.884347	0.814967	0.920117	0.8386	0.930831	FALSE
HMDB0000014	Deoxycytidine	d__Bacteria;p__Firmicutes_A;c__Clostridia;o__Oscillospirales;f__Acutalibacteraceae;g__UMGS403	3	0.0142856	[0.085, -0.057]	0	0.693135	0.859203	0.526589	0.756805	FALSE
HMDB0000014	Deoxycytidine	d__Bacteria;p__Verrucomicrobiota;c__Verrucomicrobiae;o__Verrucomicrobiales;f__Akkermansiaceae;g__Akkermansia	5	-0.0517517	[0.019, -0.123]	0.263843	0.152715	0.370507	0.207385	0.493512	FALSE
HMDB0000014	Deoxycytidine	d__Bacteria;p__Firmicutes_A;c__Clostridia;o__Lachnospirales;f__Anaerotignaceae;g__Anaerotignum	5	-0.0311474	[0.034, -0.097]	0.0499021	0.351254	0.608281	0.353978	0.631975	FALSE
HMDB0000014	Deoxycytidine	d__Bacteria;p__Bacteroidota;c__Bacteroidia;o__Bacteroidales;f__Bacteroidaceae;g__Bacteroides	5	0.0335964	[0.103, -0.036]	0.174607	0.342722	0.599658	0.349696	0.628767	FALSE
HMDB0000014	Deoxycytidine	d__Bacteria;p__Bacteroidota;c__Bacteroidia;o__Bacteroidales;f__Bacteroidaceae;g__Paraprevotella	5	0.0020992	[0.06, -0.055]	0	0.942978	0.97843	0.918992	0.967372	FALSE
HMDB0000014	Deoxycytidine	d__Bacteria;p__Bacteroidota;c__Bacteroidia;o__Bacteroidales;f__Bacteroidaceae;g__Phocaeicola	5	-0.0226941	[0.127, -0.172]	0.828521	0.766056	0.8971	0.780602	0.90269	FALSE
HMDB0000014	Deoxycytidine	d__Bacteria;p__Bacteroidota;c__Bacteroidia;o__Bacteroidales;f__Bacteroidaceae;g__Prevotella	5	0.0647368	[0.141, -0.011]	0.380022	0.0941565	0.270313	0.16869	0.448932	FALSE
HMDB0000014	Deoxycytidine	d__Bacteria;p__Bacteroidota;c__Bacteroidia;o__Bacteroidales;f__Bacteroidaceae;g__Prevotellamassilia	3	0.0208786	[0.092, -0.05]	0	0.56413	0.778555	0.185852	0.470136	FALSE
HMDB0000014	Deoxycytidine	d__Bacteria;p__Bacteroidota;c__Bacteroidia;o__Bacteroidales;f__Barnesiellaceae;g__Barnesiella	5	-0.058351	[0.016, -0.133]	0.365251	0.124153	0.325423	0.207022	0.49321	FALSE
HMDB0000014	Deoxycytidine	d__Bacteria;p__Actinobacteriota;c__Actinomycetia;o__Actinomycetales;f__Bifidobacteriaceae;g__Bifidobacterium	4	0.0651182	[0.13, 0.001]	0.0812466	0.0478548	0.169368	0.154083	0.431596	FALSE
HMDB0000014	Deoxycytidine	d__Bacteria;p__Proteobacteria;c__Gammaproteobacteria;o__Burkholderiales;f__Burkholderiaceae;g__Parasutterella	5	0.0463072	[0.145, -0.052]	0.617858	0.357516	0.614114	0.421677	0.685069	FALSE
HMDB0000014	Deoxycytidine	d__Bacteria;p__Proteobacteria;c__Gammaproteobacteria;o__Burkholderiales;f__Burkholderiaceae;g__Sutterella	5	0.0422147	[0.127, -0.043]	0.490298	0.330665	0.587314	0.396215	0.666286	FALSE
HMDB0000014	Deoxycytidine	d__Bacteria;p__Firmicutes_A;c__Clostridia;o__Oscillospirales;f__Butyricicoccaceae;g__Agathobaculum	5	-0.0143751	[0.043, -0.072]	0	0.624269	0.818943	0.612224	0.812833	FALSE
HMDB0000014	Deoxycytidine	d__Bacteria;p__Firmicutes_A;c__Clostridia_A;o__Christensenellales;f__CAG-138;g__PeH17	3	-0.0386089	[0.032, -0.11]	0	0.28621	0.541229	0.338467	0.619505	FALSE
HMDB0000014	Deoxycytidine	d__Bacteria;p__Proteobacteria;c__Alphaproteobacteria;o__RF32;f__CAG-239;g__CAG-495	5	-0.0040767	[0.053, -0.062]	0	0.889523	0.954281	0.853093	0.937925	FALSE
HMDB0000014	Deoxycytidine	d__Bacteria;p__Firmicutes_A;c__Clostridia_A;o__Christensenellales;f__CAG-74;g__UBA11524	5	-0.0317866	[0.026, -0.089]	0	0.278774	0.533107	0.297767	0.582495	FALSE
HMDB0000014	Deoxycytidine	d__Bacteria;p__Firmicutes_A;c__Clostridia;o__Clostridiales;f__Clostridiaceae;g__Clostridium	5	0.0752373	[0.144, 0.007]	0.359787	0.0308047	0.12289	0.124046	0.38978	FALSE
HMDB0000014	Deoxycytidine	d__Bacteria;p__Actinobacteriota;c__Coriobacteriia;o__Coriobacteriales;f__Coriobacteriaceae;g__Collinsella	5	-0.00616466	[0.094, -0.107]	0.636364	0.904375	0.961924	0.909809	0.963194	FALSE
HMDB0000014	Deoxycytidine	d__Bacteria;p__Desulfobacterota;c__Desulfovibrionia;o__Desulfovibrionales;f__Desulfovibrionaceae;g__Bilophila	5	-0.00910003	[0.051, -0.069]	0.0321947	0.766618	0.897207	0.77689	0.900734	FALSE
HMDB0000014	Deoxycytidine	d__Bacteria;p__Firmicutes_C;c__Negativicutes;o__Veillonellales;f__Dialisteraceae;g__Dialister	5	0.0490361	[0.123, -0.025]	0.316392	0.19306	0.428975	0.241947	0.529607	FALSE
HMDB0000014	Deoxycytidine	d__Bacteria;p__Actinobacteriota;c__Coriobacteriia;o__Coriobacteriales;f__Eggerthellaceae;g__Eggerthella	4	0.00894537	[0.071, -0.053]	0	0.777271	0.902889	0.702193	0.863799	FALSE
HMDB0000014	Deoxycytidine	d__Bacteria;p__Proteobacteria;c__Gammaproteobacteria;o__Enterobacterales;f__Enterobacteriaceae;g__Escherichia	5	-0.0255406	[0.05, -0.101]	0.378366	0.508948	0.740586	0.536803	0.763284	FALSE
HMDB0000014	Deoxycytidine	d__Bacteria;p__Proteobacteria;c__Gammaproteobacteria;o__Enterobacterales;f__Enterobacteriaceae;g__Klebsiella	3	0.027738	[0.116, -0.061]	0.314664	0.539375	0.762274	0.608806	0.810905	FALSE
HMDB0000014	Deoxycytidine	d__Bacteria;p__Firmicutes;c__Bacilli;o__Erysipelotrichales;f__Erysipelatoclostridiaceae;g__Catenibacterium	4	0.0127734	[0.075, -0.049]	0	0.686263	0.854714	0.686107	0.854986	FALSE
HMDB0000014	Deoxycytidine	d__Bacteria;p__Firmicutes;c__Bacilli;o__Erysipelotrichales;f__Erysipelatoclostridiaceae;g__Erysipelatoclostridium	5	0.0503728	[0.115, -0.015]	0.20146	0.128451	0.332571	0.208276	0.494111	FALSE
HMDB0000014	Deoxycytidine	d__Bacteria;p__Firmicutes;c__Bacilli;o__Erysipelotrichales;f__Erysipelatoclostridiaceae;g__Faecalibacillus	5	0.0493985	[0.131, -0.032]	0.457577	0.232888	0.480294	0.303464	0.588396	FALSE
HMDB0000014	Deoxycytidine	d__Bacteria;p__Firmicutes;c__Bacilli;o__Erysipelotrichales;f__Erysipelotrichaceae;g__Clostridium_AQ	4	0.00948385	[0.071, -0.052]	0	0.764249	0.896199	0.692719	0.858387	FALSE
HMDB0000014	Deoxycytidine	d__Bacteria;p__Firmicutes;c__Bacilli;o__Erysipelotrichales;f__Erysipelotrichaceae;g__Holdemanella	5	-0.0167453	[0.041, -0.074]	0	0.568292	0.780942	0.329257	0.611204	FALSE
HMDB0000014	Deoxycytidine	d__Bacteria;p__Fusobacteriota;c__Fusobacteriia;o__Fusobacteriales;f__Fusobacteriaceae;g__Fusobacterium_A	3	0.00137841	[0.072, -0.07]	0	0.969628	0.988681	0.930515	0.972242	FALSE
HMDB0000014	Deoxycytidine	d__Bacteria;p__Firmicutes_A;c__Clostridia;o__Lachnospirales;f__Lachnospiraceae;g__Acetatifactor	5	0.0358586	[0.093, -0.022]	0	0.221773	0.46756	0.0160881	0.168751	FALSE
HMDB0000014	Deoxycytidine	d__Bacteria;p__Firmicutes_A;c__Clostridia;o__Lachnospirales;f__Lachnospiraceae;g__Agathobacter	5	0.00689814	[0.064, -0.051]	0	0.814175	0.919992	0.79509	0.909893	FALSE
HMDB0000014	Deoxycytidine	d__Bacteria;p__Firmicutes_A;c__Clostridia;o__Lachnospirales;f__Lachnospiraceae;g__Anaerobutyricum	5	0.0456578	[0.154, -0.063]	0.658269	0.409545	0.661367	0.478554	0.724279	FALSE
HMDB0000014	Deoxycytidine	d__Bacteria;p__Firmicutes_A;c__Clostridia;o__Lachnospirales;f__Lachnospiraceae;g__Anaerostipes	5	0.0875026	[0.145, 0.03]	0	0.00287513	0.0202548	0.0343415	0.227565	FALSE
HMDB0000014	Deoxycytidine	d__Bacteria;p__Firmicutes_A;c__Clostridia;o__Lachnospirales;f__Lachnospiraceae;g__Bariatricus	5	-0.0253156	[0.053, -0.103]	0.404975	0.524181	0.751962	0.553597	0.773669	FALSE
HMDB0000014	Deoxycytidine	d__Bacteria;p__Firmicutes_A;c__Clostridia;o__Lachnospirales;f__Lachnospiraceae;g__Blautia	5	0.0555565	[0.113, -0.002]	0	0.0583576	0.194739	0.0933015	0.343437	FALSE
HMDB0000014	Deoxycytidine	d__Bacteria;p__Firmicutes_A;c__Clostridia;o__Lachnospirales;f__Lachnospiraceae;g__Blautia_A	5	0.0493837	[0.133, -0.034]	0.489654	0.248494	0.498608	0.276425	0.564479	FALSE
HMDB0000014	Deoxycytidine	d__Bacteria;p__Firmicutes_A;c__Clostridia;o__Lachnospirales;f__Lachnospiraceae;g__Butyrivibrio_A	4	-0.0321005	[0.03, -0.094]	0.140641	0.310074	0.566259	0.416121	0.681071	FALSE
HMDB0000014	Deoxycytidine	d__Bacteria;p__Firmicutes_A;c__Clostridia;o__Lachnospirales;f__Lachnospiraceae;g__CAG-127	5	-0.0944871	[-0.037, -0.152]	0	0.00128414	0.0106503	0.00330597	0.0964772	TRUE
HMDB0000014	Deoxycytidine	d__Bacteria;p__Firmicutes_A;c__Clostridia;o__Lachnospirales;f__Lachnospiraceae;g__CAG-317	3	0.00137765	[0.072, -0.07]	0	0.969645	0.988681	0.900282	0.958259	FALSE
HMDB0000014	Deoxycytidine	d__Bacteria;p__Firmicutes_A;c__Clostridia;o__Lachnospirales;f__Lachnospiraceae;g__CAG-81	5	0.0457115	[0.169, -0.078]	0.739599	0.46748	0.709254	0.520207	0.752831	FALSE
HMDB0000014	Deoxycytidine	d__Bacteria;p__Firmicutes_A;c__Clostridia;o__Lachnospirales;f__Lachnospiraceae;g__Clostridium_Q	5	0.0179546	[0.075, -0.04]	0	0.540687	0.763293	0.49312	0.734948	FALSE
HMDB0000014	Deoxycytidine	d__Bacteria;p__Firmicutes_A;c__Clostridia;o__Lachnospirales;f__Lachnospiraceae;g__Coprococcus	5	-0.00499209	[0.053, -0.063]	0	0.864933	0.943783	0.809689	0.916859	FALSE
HMDB0000014	Deoxycytidine	d__Bacteria;p__Firmicutes_A;c__Clostridia;o__Lachnospirales;f__Lachnospiraceae;g__Dorea	5	0.00919119	[0.067, -0.048]	0.115486	0.754148	0.890895	0.783001	0.903629	FALSE
HMDB0000014	Deoxycytidine	d__Bacteria;p__Firmicutes_A;c__Clostridia;o__Lachnospirales;f__Lachnospiraceae;g__Dorea_A	5	0.0313856	[0.103, -0.04]	0.349345	0.390043	0.64421	0.459106	0.711576	FALSE
HMDB0000014	Deoxycytidine	d__Bacteria;p__Firmicutes_A;c__Clostridia;o__Lachnospirales;f__Lachnospiraceae;g__Eisenbergiella	5	0.000255548	[0.058, -0.057]	0	0.993053	0.997698	0.992261	0.997159	FALSE
HMDB0000014	Deoxycytidine	d__Bacteria;p__Firmicutes_A;c__Clostridia;o__Lachnospirales;f__Lachnospiraceae;g__Enterocloster	5	0.0984751	[0.18, 0.017]	0.464961	0.0177531	0.0818582	0.0824313	0.326517	FALSE
HMDB0000014	Deoxycytidine	d__Bacteria;p__Firmicutes_A;c__Clostridia;o__Lachnospirales;f__Lachnospiraceae;g__Eubacterium_F	5	-0.0224515	[0.057, -0.101]	0.422158	0.577716	0.787645	0.59081	0.798897	FALSE
HMDB0000014	Deoxycytidine	d__Bacteria;p__Firmicutes_A;c__Clostridia;o__Lachnospirales;f__Lachnospiraceae;g__Eubacterium_G	5	-0.0131377	[0.048, -0.074]	0.0986129	0.674055	0.847812	0.695838	0.859889	FALSE
HMDB0000014	Deoxycytidine	d__Bacteria;p__Firmicutes_A;c__Clostridia;o__Lachnospirales;f__Lachnospiraceae;g__Eubacterium_I	5	0.0644041	[0.122, 0.007]	0	0.0282017	0.115037	0.0100769	0.141458	FALSE
HMDB0000014	Deoxycytidine	d__Bacteria;p__Firmicutes_A;c__Clostridia;o__Lachnospirales;f__Lachnospiraceae;g__Faecalimonas	4	0.0617227	[0.124, 0]	0	0.0509566	0.177147	0.0550855	0.275177	FALSE
HMDB0000014	Deoxycytidine	d__Bacteria;p__Firmicutes_A;c__Clostridia;o__Lachnospirales;f__Lachnospiraceae;g__Fusicatenibacter	5	-0.00473423	[0.063, -0.072]	0.225963	0.890243	0.954709	0.896041	0.956261	FALSE
HMDB0000014	Deoxycytidine	d__Bacteria;p__Firmicutes_A;c__Clostridia;o__Lachnospirales;f__Lachnospiraceae;g__KLE1615	5	-0.0522653	[0.005, -0.11]	0	0.0749356	0.231316	0.0390987	0.239469	FALSE
HMDB0000014	Deoxycytidine	d__Bacteria;p__Firmicutes_A;c__Clostridia;o__Lachnospirales;f__Lachnospiraceae;g__Lachnospira	5	0.0210636	[0.079, -0.036]	0	0.472936	0.713306	0.490611	0.733159	FALSE
HMDB0000014	Deoxycytidine	d__Bacteria;p__Firmicutes_A;c__Clostridia;o__Lachnospirales;f__Lachnospiraceae;g__Mediterraneibacter	5	-0.0430124	[0.022, -0.108]	0.126579	0.195316	0.431859	0.244902	0.533359	FALSE
HMDB0000014	Deoxycytidine	d__Bacteria;p__Firmicutes_A;c__Clostridia;o__Lachnospirales;f__Lachnospiraceae;g__Roseburia	5	0.0622255	[0.128, -0.003]	0.239477	0.0622968	0.20407	0.146901	0.422021	FALSE
HMDB0000014	Deoxycytidine	d__Bacteria;p__Firmicutes_A;c__Clostridia;o__Lachnospirales;f__Lachnospiraceae;g__RUG115	5	-0.0202786	[0.037, -0.078]	0	0.48959	0.725568	0.451223	0.70608	FALSE
HMDB0000014	Deoxycytidine	d__Bacteria;p__Firmicutes_A;c__Clostridia;o__Lachnospirales;f__Lachnospiraceae;g__Ruminococcus_A	5	-0.0167707	[0.062, -0.096]	0.41085	0.677683	0.849584	0.67539	0.850046	FALSE
HMDB0000014	Deoxycytidine	d__Bacteria;p__Firmicutes_A;c__Clostridia;o__Lachnospirales;f__Lachnospiraceae;g__Ruminococcus_B	5	0.0573933	[0.139, -0.024]	0.454855	0.166986	0.391417	0.251715	0.539992	FALSE
HMDB0000014	Deoxycytidine	d__Bacteria;p__Firmicutes_A;c__Clostridia;o__Lachnospirales;f__Lachnospiraceae;g__TF01-11	5	0.0145285	[0.096, -0.067]	0.461164	0.725856	0.876681	0.749391	0.886844	FALSE
HMDB0000014	Deoxycytidine	d__Bacteria;p__Firmicutes_A;c__Clostridia;o__Lachnospirales;f__Lachnospiraceae;g__UBA7182	5	0.0214297	[0.1, -0.057]	0.410239	0.591909	0.796504	0.618544	0.816687	FALSE
HMDB0000014	Deoxycytidine	d__Bacteria;p__Firmicutes_A;c__Clostridia;o__Lachnospirales;f__Lachnospiraceae;g__UBA9502	5	0.0413519	[0.099, -0.016]	0	0.158834	0.379395	0.213161	0.499495	FALSE
HMDB0000014	Deoxycytidine	d__Bacteria;p__Firmicutes_A;c__Clostridia;o__Lachnospirales;f__Lachnospiraceae;g__UMGS1375	5	0.0472236	[0.105, -0.01]	0	0.107601	0.295462	0.118051	0.381225	FALSE
HMDB0000014	Deoxycytidine	d__Bacteria;p__Firmicutes;c__Bacilli;o__Lactobacillales;f__Lactobacillaceae;g__Lactobacillus	4	-0.0157523	[0.097, -0.129]	0.665527	0.784416	0.905719	0.797443	0.910934	FALSE
HMDB0000014	Deoxycytidine	d__Bacteria;p__Bacteroidota;c__Bacteroidia;o__Bacteroidales;f__Marinifilaceae;g__Odoribacter	5	-0.0795812	[-0.022, -0.137]	0.262385	0.00671088	0.0394551	0.0803771	0.323463	FALSE
HMDB0000014	Deoxycytidine	d__Bacteria;p__Bacteroidota;c__Bacteroidia;o__Bacteroidales;f__Muribaculaceae;g__CAG-279	3	-0.0332361	[0.038, -0.104]	0	0.358586	0.615275	0.319136	0.602651	FALSE
HMDB0000014	Deoxycytidine	d__Bacteria;p__Firmicutes_A;c__Clostridia;o__Oscillospirales;f__Oscillospiraceae;g__CAG-103	3	-0.0565141	[0.014, -0.127]	0	0.11851	0.314967	0.10145	0.355201	FALSE
HMDB0000014	Deoxycytidine	d__Bacteria;p__Firmicutes_A;c__Clostridia;o__Oscillospirales;f__Oscillospiraceae;g__CAG-110	3	-0.0862291	[-0.015, -0.157]	0	0.0172255	0.0801591	0.0113079	0.147082	FALSE
HMDB0000014	Deoxycytidine	d__Bacteria;p__Firmicutes_A;c__Clostridia;o__Oscillospirales;f__Oscillospiraceae;g__CAG-170	3	-0.0807251	[-0.009, -0.152]	0.0351595	0.0273115	0.112472	0.160623	0.438187	FALSE
HMDB0000014	Deoxycytidine	d__Bacteria;p__Firmicutes_A;c__Clostridia;o__Oscillospirales;f__Oscillospiraceae;g__CAG-83	5	-0.078079	[-0.021, -0.136]	0	0.00780434	0.0442972	0.0473011	0.257381	FALSE
HMDB0000014	Deoxycytidine	d__Bacteria;p__Firmicutes_A;c__Clostridia;o__Oscillospirales;f__Oscillospiraceae;g__Dysosmobacter	5	-0.111411	[-0.025, -0.198]	0.519993	0.0114532	0.0592257	0.0624798	0.289707	FALSE
HMDB0000014	Deoxycytidine	d__Bacteria;p__Firmicutes_A;c__Clostridia;o__Oscillospirales;f__Oscillospiraceae;g__ER4	5	-0.116021	[-0.012, -0.22]	0.646073	0.0293055	0.118349	0.0964284	0.348037	FALSE
HMDB0000014	Deoxycytidine	d__Bacteria;p__Firmicutes_A;c__Clostridia;o__Oscillospirales;f__Oscillospiraceae;g__Evtepia	3	-0.0346134	[0.036, -0.106]	0	0.339018	0.595808	0.0529247	0.270757	FALSE
HMDB0000014	Deoxycytidine	d__Bacteria;p__Firmicutes_A;c__Clostridia;o__Oscillospirales;f__Oscillospiraceae;g__Flavonifractor	5	0.0156114	[0.103, -0.071]	0.524735	0.724752	0.876055	0.76467	0.89443	FALSE
HMDB0000014	Deoxycytidine	d__Bacteria;p__Firmicutes_A;c__Clostridia;o__Oscillospirales;f__Oscillospiraceae;g__Lawsonibacter	5	0.000899375	[0.111, -0.109]	0.723921	0.987189	0.995534	0.987619	0.995427	FALSE
HMDB0000014	Deoxycytidine	d__Bacteria;p__Firmicutes_A;c__Clostridia;o__Oscillospirales;f__Oscillospiraceae;g__NK3B98	3	-0.00953763	[0.061, -0.08]	0	0.792202	0.909865	0.690927	0.857432	FALSE
HMDB0000014	Deoxycytidine	d__Bacteria;p__Firmicutes_A;c__Clostridia;o__Oscillospirales;f__Oscillospiraceae;g__UBA5446	3	-0.070815	[0, -0.142]	0	0.0504551	0.175888	0.121291	0.385091	FALSE
HMDB0000014	Deoxycytidine	d__Bacteria;p__Proteobacteria;c__Gammaproteobacteria;o__Enterobacterales;f__Pasteurellaceae;g__Haemophilus_D	5	0.0669321	[0.162, -0.028]	0.593971	0.16682	0.39112	0.269596	0.558421	FALSE
HMDB0000014	Deoxycytidine	d__Bacteria;p__Firmicutes_A;c__Clostridia;o__Peptostreptococcales;f__Peptostreptococcaceae;g__Clostridioides	3	0.0310025	[0.102, -0.04]	0	0.391796	0.646064	0.158096	0.435533	FALSE
HMDB0000014	Deoxycytidine	d__Bacteria;p__Firmicutes_A;c__Clostridia;o__Peptostreptococcales;f__Peptostreptococcaceae;g__Intestinibacter	4	0.0129902	[0.077, -0.051]	0	0.692941	0.859086	0.405491	0.67326	FALSE
HMDB0000014	Deoxycytidine	d__Bacteria;p__Firmicutes_A;c__Clostridia;o__Peptostreptococcales;f__Peptostreptococcaceae;g__Romboutsia	4	0.00214425	[0.064, -0.06]	0	0.945939	0.979776	0.935424	0.974833	FALSE
HMDB0000014	Deoxycytidine	d__Bacteria;p__Bacteroidota;c__Bacteroidia;o__Bacteroidales;f__Rikenellaceae;g__Alistipes	5	-0.0872253	[0.004, -0.179]	0.548534	0.0617924	0.202933	0.14186	0.414778	FALSE
HMDB0000014	Deoxycytidine	d__Bacteria;p__Bacteroidota;c__Bacteroidia;o__Bacteroidales;f__Rikenellaceae;g__Alistipes_A	5	-0.0481889	[0.111, -0.207]	0.818835	0.552781	0.771918	0.593955	0.801307	FALSE
HMDB0000014	Deoxycytidine	d__Bacteria;p__Firmicutes_A;c__Clostridia;o__Oscillospirales;f__Ruminococcaceae;g__Faecalibacterium	5	-0.0374523	[0.062, -0.136]	0.603752	0.45844	0.701883	0.506368	0.742847	FALSE
HMDB0000014	Deoxycytidine	d__Bacteria;p__Firmicutes_A;c__Clostridia;o__Oscillospirales;f__Ruminococcaceae;g__Gemmiger	5	-0.0246493	[0.033, -0.082]	0	0.400973	0.6539	0.405127	0.673128	FALSE
HMDB0000014	Deoxycytidine	d__Bacteria;p__Firmicutes_A;c__Clostridia;o__Oscillospirales;f__Ruminococcaceae;g__Neobittarella	4	0.00420069	[0.066, -0.058]	0	0.894323	0.957288	0.901023	0.958502	FALSE
HMDB0000014	Deoxycytidine	d__Bacteria;p__Firmicutes_A;c__Clostridia;o__Oscillospirales;f__Ruminococcaceae;g__Ruminiclostridium_E	5	-0.0580262	[0.028, -0.144]	0.517344	0.186238	0.419556	0.244835	0.533262	FALSE
HMDB0000014	Deoxycytidine	d__Bacteria;p__Firmicutes_A;c__Clostridia;o__Oscillospirales;f__Ruminococcaceae;g__Ruminococcus	3	-0.0600851	[0.011, -0.131]	0	0.0969752	0.275767	0.0277192	0.208265	FALSE
HMDB0000014	Deoxycytidine	d__Bacteria;p__Firmicutes_A;c__Clostridia;o__Oscillospirales;f__Ruminococcaceae;g__Ruminococcus_C	5	0.00585479	[0.063, -0.052]	0	0.841877	0.933332	0.820098	0.921383	FALSE
HMDB0000014	Deoxycytidine	d__Bacteria;p__Firmicutes_A;c__Clostridia;o__Oscillospirales;f__Ruminococcaceae;g__Ruminococcus_D	5	-0.0179694	[0.041, -0.076]	0.0192666	0.547135	0.767472	0.57811	0.790195	FALSE
HMDB0000014	Deoxycytidine	d__Bacteria;p__Firmicutes_A;c__Clostridia;o__Oscillospirales;f__Ruminococcaceae;g__Ruthenibacterium	5	-0.00976163	[0.048, -0.068]	0	0.742202	0.884829	0.725705	0.875395	FALSE
HMDB0000014	Deoxycytidine	d__Bacteria;p__Firmicutes_A;c__Clostridia;o__Oscillospirales;f__Ruminococcaceae;g__UBA1394	5	-0.0662435	[-0.009, -0.124]	0	0.023999	0.101983	0.0720758	0.308668	FALSE
HMDB0000014	Deoxycytidine	d__Bacteria;p__Firmicutes_C;c__Negativicutes;o__Selenomonadales;f__Selenomonadaceae;g__Megamonas	3	0.0439272	[0.115, -0.027]	0	0.224986	0.471596	0.289965	0.575706	FALSE
HMDB0000014	Deoxycytidine	d__Bacteria;p__Firmicutes;c__Bacilli;o__Lactobacillales;f__Streptococcaceae;g__Streptococcus	5	0.00630871	[0.118, -0.105]	0.723002	0.911551	0.964574	0.914006	0.965173	FALSE
HMDB0000014	Deoxycytidine	d__Bacteria;p__Bacteroidota;c__Bacteroidia;o__Bacteroidales;f__Tannerellaceae;g__Parabacteroides	5	0.0147322	[0.105, -0.076]	0.57941	0.749609	0.888721	0.761831	0.892788	FALSE
HMDB0000014	Deoxycytidine	d__Bacteria;p__Firmicutes_A;c__Clostridia;o__Monoglobales_A;f__UBA1381;g__CAG-41	5	0.0132662	[0.071, -0.044]	0	0.65125	0.834368	0.39192	0.663501	FALSE
HMDB0000014	Deoxycytidine	d__Bacteria;p__Firmicutes_C;c__Negativicutes;o__Veillonellales;f__Veillonellaceae;g__Veillonella	5	0.0753035	[0.133, 0.018]	0.235338	0.0103001	0.0546406	0.0882715	0.336078	FALSE
HMDB0000017	4-Pyridoxic acid	d__Bacteria;p__Firmicutes_C;c__Negativicutes;o__Acidaminococcales;f__Acidaminococcaceae;g__Acidaminococcus	7	-0.0123049	[0.048, -0.073]	0.253403	0.691015	0.857934	0.697807	0.861078	FALSE
HMDB0000017	4-Pyridoxic acid	d__Bacteria;p__Firmicutes_C;c__Negativicutes;o__Acidaminococcales;f__Acidaminococcaceae;g__Phascolarctobacterium	6	0.0251616	[0.08, -0.029]	0.0427593	0.366168	0.621498	0.40473	0.672989	FALSE
HMDB0000017	4-Pyridoxic acid	d__Bacteria;p__Firmicutes_C;c__Negativicutes;o__Acidaminococcales;f__Acidaminococcaceae;g__Phascolarctobacterium_A	6	-0.0194047	[0.034, -0.073]	0	0.476679	0.716043	0.195319	0.48062	FALSE
HMDB0000017	4-Pyridoxic acid	d__Bacteria;p__Firmicutes_A;c__Clostridia;o__Oscillospirales;f__Acutalibacteraceae;g__Acutalibacter	5	0.03877	[0.142, -0.065]	0.694536	0.463294	0.706186	0.489559	0.732407	FALSE
HMDB0000017	4-Pyridoxic acid	d__Bacteria;p__Firmicutes_A;c__Clostridia;o__Oscillospirales;f__Acutalibacteraceae;g__CAG-177	6	-0.0107798	[0.102, -0.124]	0.772653	0.851605	0.937816	0.856961	0.939788	FALSE
HMDB0000017	4-Pyridoxic acid	d__Bacteria;p__Firmicutes_A;c__Clostridia;o__Oscillospirales;f__Acutalibacteraceae;g__CAG-180	5	-0.0268787	[0.111, -0.165]	0.823995	0.703135	0.864063	0.720159	0.872611	FALSE
HMDB0000017	4-Pyridoxic acid	d__Bacteria;p__Firmicutes_A;c__Clostridia;o__Oscillospirales;f__Acutalibacteraceae;g__CAG-217	6	-0.0464104	[0.067, -0.16]	0.797431	0.423	0.672023	0.447706	0.70317	FALSE
HMDB0000017	4-Pyridoxic acid	d__Bacteria;p__Firmicutes_A;c__Clostridia;o__Oscillospirales;f__Acutalibacteraceae;g__Clostridium_A	5	0.042273	[0.132, -0.048]	0.567717	0.357119	0.613679	0.418122	0.682409	FALSE
HMDB0000017	4-Pyridoxic acid	d__Bacteria;p__Firmicutes_A;c__Clostridia;o__Oscillospirales;f__Acutalibacteraceae;g__Eubacterium_R	6	0.0694615	[0.167, -0.028]	0.657793	0.164235	0.387568	0.234492	0.521073	FALSE
HMDB0000017	4-Pyridoxic acid	d__Bacteria;p__Firmicutes_A;c__Clostridia;o__Oscillospirales;f__Acutalibacteraceae;g__Ruminococcus_E	6	0.0249122	[0.144, -0.094]	0.811503	0.680807	0.851586	0.690589	0.857299	FALSE
HMDB0000017	4-Pyridoxic acid	d__Bacteria;p__Firmicutes_A;c__Clostridia;o__Oscillospirales;f__Acutalibacteraceae;g__UBA1417	6	0.0253833	[0.12, -0.07]	0.678209	0.600596	0.802983	0.613134	0.813278	FALSE
HMDB0000017	4-Pyridoxic acid	d__Bacteria;p__Firmicutes_A;c__Clostridia;o__Oscillospirales;f__Acutalibacteraceae;g__UBA1691	4	0.0814443	[0.161, 0.002]	0.297032	0.0446411	0.161279	0.127918	0.39536	FALSE
HMDB0000017	4-Pyridoxic acid	d__Bacteria;p__Firmicutes_A;c__Clostridia;o__Oscillospirales;f__Acutalibacteraceae;g__UMGS403	4	0.0148449	[0.077, -0.048]	0	0.642132	0.828754	0.498252	0.737678	FALSE
HMDB0000017	4-Pyridoxic acid	d__Bacteria;p__Verrucomicrobiota;c__Verrucomicrobiae;o__Verrucomicrobiales;f__Akkermansiaceae;g__Akkermansia	7	-0.0289448	[0.059, -0.117]	0.665385	0.519171	0.748061	0.525381	0.75602	FALSE
HMDB0000017	4-Pyridoxic acid	d__Bacteria;p__Firmicutes_A;c__Clostridia;o__Lachnospirales;f__Anaerotignaceae;g__Anaerotignum	6	0.00889468	[0.085, -0.067]	0.477793	0.81897	0.922044	0.81862	0.920777	FALSE
HMDB0000017	4-Pyridoxic acid	d__Bacteria;p__Bacteroidota;c__Bacteroidia;o__Bacteroidales;f__Bacteroidaceae;g__Bacteroides	7	0.0301602	[0.106, -0.045]	0.517785	0.433817	0.68061	0.465023	0.7153	FALSE
HMDB0000017	4-Pyridoxic acid	d__Bacteria;p__Bacteroidota;c__Bacteroidia;o__Bacteroidales;f__Bacteroidaceae;g__Paraprevotella	7	0.0260116	[0.1, -0.048]	0.497793	0.490221	0.726174	0.495664	0.736234	FALSE
HMDB0000017	4-Pyridoxic acid	d__Bacteria;p__Bacteroidota;c__Bacteroidia;o__Bacteroidales;f__Bacteroidaceae;g__Phocaeicola	6	0.00596652	[0.088, -0.076]	0.564357	0.886906	0.95334	0.886706	0.952222	FALSE
HMDB0000017	4-Pyridoxic acid	d__Bacteria;p__Bacteroidota;c__Bacteroidia;o__Bacteroidales;f__Bacteroidaceae;g__Prevotella	7	-0.0154973	[0.042, -0.073]	0.162882	0.594394	0.797969	0.606498	0.809165	FALSE
HMDB0000017	4-Pyridoxic acid	d__Bacteria;p__Bacteroidota;c__Bacteroidia;o__Bacteroidales;f__Bacteroidaceae;g__Prevotellamassilia	5	-0.034471	[0.026, -0.095]	0	0.265694	0.517896	0.316778	0.600418	FALSE
HMDB0000017	4-Pyridoxic acid	d__Bacteria;p__Bacteroidota;c__Bacteroidia;o__Bacteroidales;f__Barnesiellaceae;g__Barnesiella	6	0.0129539	[0.09, -0.064]	0.489698	0.74081	0.884032	0.756869	0.890357	FALSE
HMDB0000017	4-Pyridoxic acid	d__Bacteria;p__Actinobacteriota;c__Actinomycetia;o__Actinomycetales;f__Bifidobacteriaceae;g__Bifidobacterium	6	0.00133683	[0.067, -0.064]	0.105548	0.96817	0.988489	0.964525	0.986727	FALSE
HMDB0000017	4-Pyridoxic acid	d__Bacteria;p__Proteobacteria;c__Gammaproteobacteria;o__Burkholderiales;f__Burkholderiaceae;g__Parasutterella	6	-0.0231936	[0.04, -0.086]	0.269835	0.472674	0.713127	0.503885	0.74112	FALSE
HMDB0000017	4-Pyridoxic acid	d__Bacteria;p__Proteobacteria;c__Gammaproteobacteria;o__Burkholderiales;f__Burkholderiaceae;g__Sutterella	7	-0.0534458	[0.056, -0.163]	0.761825	0.33885	0.595654	0.37906	0.651797	FALSE
HMDB0000017	4-Pyridoxic acid	d__Bacteria;p__Firmicutes_A;c__Clostridia;o__Oscillospirales;f__Butyricicoccaceae;g__Agathobaculum	6	0.0269624	[0.08, -0.026]	0.0187114	0.318284	0.574319	0.3672	0.64207	FALSE
HMDB0000017	4-Pyridoxic acid	d__Bacteria;p__Firmicutes_A;c__Clostridia_A;o__Christensenellales;f__CAG-138;g__PeH17	4	-0.0571786	[0.179, -0.293]	0.926299	0.634981	0.824944	0.667939	0.845937	FALSE
HMDB0000017	4-Pyridoxic acid	d__Bacteria;p__Proteobacteria;c__Alphaproteobacteria;o__RF32;f__CAG-239;g__CAG-495	6	0.0193507	[0.072, -0.034]	0	0.473074	0.713368	0.490836	0.733268	FALSE
HMDB0000017	4-Pyridoxic acid	d__Bacteria;p__Firmicutes_A;c__Clostridia_A;o__Christensenellales;f__CAG-74;g__UBA11524	6	0.0034012	[0.112, -0.105]	0.724699	0.951136	0.981839	0.955247	0.983158	FALSE
HMDB0000017	4-Pyridoxic acid	d__Bacteria;p__Firmicutes_A;c__Clostridia;o__Clostridiales;f__Clostridiaceae;g__Clostridium	7	-0.0228841	[0.028, -0.073]	0	0.374505	0.629856	0.288777	0.574498	FALSE
HMDB0000017	4-Pyridoxic acid	d__Bacteria;p__Actinobacteriota;c__Coriobacteriia;o__Coriobacteriales;f__Coriobacteriaceae;g__Collinsella	7	-0.047568	[0.032, -0.127]	0.5635	0.243449	0.492704	0.278528	0.565894	FALSE
HMDB0000017	4-Pyridoxic acid	d__Bacteria;p__Desulfobacterota;c__Desulfovibrionia;o__Desulfovibrionales;f__Desulfovibrionaceae;g__Bilophila	7	-0.0135346	[0.07, -0.097]	0.611753	0.751182	0.88945	0.755685	0.889633	FALSE
HMDB0000017	4-Pyridoxic acid	d__Bacteria;p__Firmicutes_C;c__Negativicutes;o__Veillonellales;f__Dialisteraceae;g__Dialister	7	0.0293452	[0.137, -0.078]	0.752602	0.59314	0.797254	0.613944	0.81393	FALSE
HMDB0000017	4-Pyridoxic acid	d__Bacteria;p__Actinobacteriota;c__Coriobacteriia;o__Coriobacteriales;f__Eggerthellaceae;g__Eggerthella	6	-0.00309696	[0.097, -0.103]	0.686784	0.951411	0.982021	0.954316	0.983028	FALSE
HMDB0000017	4-Pyridoxic acid	d__Bacteria;p__Proteobacteria;c__Gammaproteobacteria;o__Enterobacterales;f__Enterobacteriaceae;g__Escherichia	7	-0.115824	[-0.065, -0.166]	0	6.96311e-06	0.000137999	0.00212647	0.0824714	TRUE
HMDB0000017	4-Pyridoxic acid	d__Bacteria;p__Proteobacteria;c__Gammaproteobacteria;o__Enterobacterales;f__Enterobacteriaceae;g__Klebsiella	5	-0.0218291	[0.059, -0.103]	0.391502	0.597991	0.800627	0.589724	0.798228	FALSE
HMDB0000017	4-Pyridoxic acid	d__Bacteria;p__Firmicutes;c__Bacilli;o__Erysipelotrichales;f__Erysipelatoclostridiaceae;g__Catenibacterium	6	0.0675968	[0.132, 0.003]	0.21616	0.0405833	0.150705	0.0770102	0.31771	FALSE
HMDB0000017	4-Pyridoxic acid	d__Bacteria;p__Firmicutes;c__Bacilli;o__Erysipelotrichales;f__Erysipelatoclostridiaceae;g__Erysipelatoclostridium	6	-0.00163758	[0.066, -0.069]	0.343066	0.962185	0.985903	0.963234	0.986206	FALSE
HMDB0000017	4-Pyridoxic acid	d__Bacteria;p__Firmicutes;c__Bacilli;o__Erysipelotrichales;f__Erysipelatoclostridiaceae;g__Faecalibacillus	6	0.061449	[0.119, 0.004]	0.196188	0.0368381	0.140001	0.101148	0.354814	FALSE
HMDB0000017	4-Pyridoxic acid	d__Bacteria;p__Firmicutes;c__Bacilli;o__Erysipelotrichales;f__Erysipelotrichaceae;g__Clostridium_AQ	6	-0.000134334	[0.053, -0.054]	0	0.996069	0.998728	0.995398	0.998372	FALSE
HMDB0000017	4-Pyridoxic acid	d__Bacteria;p__Firmicutes;c__Bacilli;o__Erysipelotrichales;f__Erysipelotrichaceae;g__Holdemanella	6	0.0139613	[0.084, -0.056]	0.372427	0.695901	0.860155	0.694748	0.859408	FALSE
HMDB0000017	4-Pyridoxic acid	d__Bacteria;p__Fusobacteriota;c__Fusobacteriia;o__Fusobacteriales;f__Fusobacteriaceae;g__Fusobacterium_A	4	-0.063027	[0.019, -0.145]	0.310487	0.131437	0.336946	0.1893	0.474055	FALSE
HMDB0000017	4-Pyridoxic acid	d__Bacteria;p__Firmicutes_A;c__Clostridia;o__Lachnospirales;f__Lachnospiraceae;g__Acetatifactor	6	0.0871023	[0.14, 0.034]	0	0.00122343	0.0102469	0.0150373	0.164057	FALSE
HMDB0000017	4-Pyridoxic acid	d__Bacteria;p__Firmicutes_A;c__Clostridia;o__Lachnospirales;f__Lachnospiraceae;g__Agathobacter	6	0.0521492	[0.121, -0.016]	0.324524	0.135133	0.343446	0.158416	0.435828	FALSE
HMDB0000017	4-Pyridoxic acid	d__Bacteria;p__Firmicutes_A;c__Clostridia;o__Lachnospirales;f__Lachnospiraceae;g__Anaerobutyricum	6	0.00737803	[0.119, -0.105]	0.761659	0.897306	0.95871	0.900759	0.958409	FALSE
HMDB0000017	4-Pyridoxic acid	d__Bacteria;p__Firmicutes_A;c__Clostridia;o__Lachnospirales;f__Lachnospiraceae;g__Anaerostipes	7	0.0294515	[0.129, -0.07]	0.735636	0.563378	0.778168	0.577614	0.789789	FALSE
HMDB0000017	4-Pyridoxic acid	d__Bacteria;p__Firmicutes_A;c__Clostridia;o__Lachnospirales;f__Lachnospiraceae;g__Bariatricus	6	0.066527	[0.152, -0.019]	0.576885	0.129216	0.333677	0.197249	0.48297	FALSE
HMDB0000017	4-Pyridoxic acid	d__Bacteria;p__Firmicutes_A;c__Clostridia;o__Lachnospirales;f__Lachnospiraceae;g__Blautia	6	-0.0108704	[0.073, -0.095]	0.571317	0.79908	0.912655	0.818314	0.920573	FALSE
HMDB0000017	4-Pyridoxic acid	d__Bacteria;p__Firmicutes_A;c__Clostridia;o__Lachnospirales;f__Lachnospiraceae;g__Blautia_A	7	0.0853299	[0.2, -0.029]	0.805103	0.143924	0.356962	0.188844	0.473592	FALSE
HMDB0000017	4-Pyridoxic acid	d__Bacteria;p__Firmicutes_A;c__Clostridia;o__Lachnospirales;f__Lachnospiraceae;g__Butyrivibrio_A	5	-0.0308272	[0.1, -0.161]	0.8168	0.643469	0.829335	0.65991	0.84088	FALSE
HMDB0000017	4-Pyridoxic acid	d__Bacteria;p__Firmicutes_A;c__Clostridia;o__Lachnospirales;f__Lachnospiraceae;g__CAG-127	6	0.0248783	[0.09, -0.04]	0.333352	0.452522	0.6968	0.500363	0.739247	FALSE
HMDB0000017	4-Pyridoxic acid	d__Bacteria;p__Firmicutes_A;c__Clostridia;o__Lachnospirales;f__Lachnospiraceae;g__CAG-317	4	-0.0275966	[0.107, -0.163]	0.74724	0.688533	0.856237	0.718498	0.871827	FALSE
HMDB0000017	4-Pyridoxic acid	d__Bacteria;p__Firmicutes_A;c__Clostridia;o__Lachnospirales;f__Lachnospiraceae;g__CAG-81	6	-0.0145786	[0.075, -0.105]	0.618675	0.750758	0.889331	0.7742	0.89945	FALSE
HMDB0000017	4-Pyridoxic acid	d__Bacteria;p__Firmicutes_A;c__Clostridia;o__Lachnospirales;f__Lachnospiraceae;g__Clostridium_Q	6	0.0414091	[0.11, -0.027]	0.346978	0.234332	0.482348	0.272403	0.560932	FALSE
HMDB0000017	4-Pyridoxic acid	d__Bacteria;p__Firmicutes_A;c__Clostridia;o__Lachnospirales;f__Lachnospiraceae;g__Coprococcus	7	0.005812	[0.076, -0.065]	0.445458	0.871749	0.946354	0.874144	0.946531	FALSE
HMDB0000017	4-Pyridoxic acid	d__Bacteria;p__Firmicutes_A;c__Clostridia;o__Lachnospirales;f__Lachnospiraceae;g__Dorea	7	0.0289224	[0.079, -0.022]	0	0.261717	0.513919	0.280351	0.567077	FALSE
HMDB0000017	4-Pyridoxic acid	d__Bacteria;p__Firmicutes_A;c__Clostridia;o__Lachnospirales;f__Lachnospiraceae;g__Dorea_A	7	0.0118297	[0.087, -0.064]	0.512322	0.759234	0.893386	0.762133	0.892864	FALSE
HMDB0000017	4-Pyridoxic acid	d__Bacteria;p__Firmicutes_A;c__Clostridia;o__Lachnospirales;f__Lachnospiraceae;g__Eisenbergiella	6	0.0788504	[0.156, 0.001]	0.507817	0.0457832	0.164088	0.0991936	0.35203	FALSE
HMDB0000017	4-Pyridoxic acid	d__Bacteria;p__Firmicutes_A;c__Clostridia;o__Lachnospirales;f__Lachnospiraceae;g__Enterocloster	6	-0.0320745	[0.048, -0.112]	0.530577	0.433064	0.680194	0.454908	0.708748	FALSE
HMDB0000017	4-Pyridoxic acid	d__Bacteria;p__Firmicutes_A;c__Clostridia;o__Lachnospirales;f__Lachnospiraceae;g__Eubacterium_F	6	0.044126	[0.097, -0.009]	0	0.101417	0.284183	0.134977	0.404917	FALSE
HMDB0000017	4-Pyridoxic acid	d__Bacteria;p__Firmicutes_A;c__Clostridia;o__Lachnospirales;f__Lachnospiraceae;g__Eubacterium_G	6	0.0385698	[0.154, -0.077]	0.747257	0.514305	0.744335	0.556258	0.775946	FALSE
HMDB0000017	4-Pyridoxic acid	d__Bacteria;p__Firmicutes_A;c__Clostridia;o__Lachnospirales;f__Lachnospiraceae;g__Eubacterium_I	6	0.0219389	[0.076, -0.032]	0	0.425347	0.673625	0.423456	0.686533	FALSE
HMDB0000017	4-Pyridoxic acid	d__Bacteria;p__Firmicutes_A;c__Clostridia;o__Lachnospirales;f__Lachnospiraceae;g__Faecalimonas	5	-0.0831173	[-0.007, -0.159]	0.47035	0.0323456	0.127325	0.123261	0.388588	FALSE
HMDB0000017	4-Pyridoxic acid	d__Bacteria;p__Firmicutes_A;c__Clostridia;o__Lachnospirales;f__Lachnospiraceae;g__Fusicatenibacter	6	0.0632699	[0.138, -0.012]	0.478206	0.0980661	0.277885	0.152441	0.429759	FALSE
HMDB0000017	4-Pyridoxic acid	d__Bacteria;p__Firmicutes_A;c__Clostridia;o__Lachnospirales;f__Lachnospiraceae;g__KLE1615	6	0.0216208	[0.083, -0.04]	0.263438	0.492048	0.727253	0.53305	0.761029	FALSE
HMDB0000017	4-Pyridoxic acid	d__Bacteria;p__Firmicutes_A;c__Clostridia;o__Lachnospirales;f__Lachnospiraceae;g__Lachnospira	7	0.00766301	[0.101, -0.086]	0.669171	0.872022	0.946516	0.880536	0.949555	FALSE
HMDB0000017	4-Pyridoxic acid	d__Bacteria;p__Firmicutes_A;c__Clostridia;o__Lachnospirales;f__Lachnospiraceae;g__Mediterraneibacter	6	-0.0143468	[0.046, -0.075]	0.196649	0.641056	0.828237	0.658681	0.840238	FALSE
HMDB0000017	4-Pyridoxic acid	d__Bacteria;p__Firmicutes_A;c__Clostridia;o__Lachnospirales;f__Lachnospiraceae;g__Roseburia	7	0.044674	[0.098, -0.008]	0.196573	0.0987825	0.279242	0.176358	0.458833	FALSE
HMDB0000017	4-Pyridoxic acid	d__Bacteria;p__Firmicutes_A;c__Clostridia;o__Lachnospirales;f__Lachnospiraceae;g__RUG115	6	0.0177026	[0.08, -0.045]	0.213402	0.577163	0.787281	0.589646	0.798228	FALSE
HMDB0000017	4-Pyridoxic acid	d__Bacteria;p__Firmicutes_A;c__Clostridia;o__Lachnospirales;f__Lachnospiraceae;g__Ruminococcus_A	6	0.0573539	[0.11, 0.005]	0	0.0332495	0.129954	0.0266978	0.204417	FALSE
HMDB0000017	4-Pyridoxic acid	d__Bacteria;p__Firmicutes_A;c__Clostridia;o__Lachnospirales;f__Lachnospiraceae;g__Ruminococcus_B	7	-0.0873308	[0.021, -0.196]	0.74106	0.114576	0.307909	0.178706	0.46121	FALSE
HMDB0000017	4-Pyridoxic acid	d__Bacteria;p__Firmicutes_A;c__Clostridia;o__Lachnospirales;f__Lachnospiraceae;g__TF01-11	6	0.0473099	[0.1, -0.005]	0	0.0790527	0.240231	0.00658661	0.118807	FALSE
HMDB0000017	4-Pyridoxic acid	d__Bacteria;p__Firmicutes_A;c__Clostridia;o__Lachnospirales;f__Lachnospiraceae;g__UBA7182	6	0.0570786	[0.143, -0.029]	0.581009	0.193814	0.430184	0.309834	0.593688	FALSE
HMDB0000017	4-Pyridoxic acid	d__Bacteria;p__Firmicutes_A;c__Clostridia;o__Lachnospirales;f__Lachnospiraceae;g__UBA9502	6	0.0155902	[0.068, -0.037]	0	0.562787	0.777967	0.528399	0.758161	FALSE
HMDB0000017	4-Pyridoxic acid	d__Bacteria;p__Firmicutes_A;c__Clostridia;o__Lachnospirales;f__Lachnospiraceae;g__UMGS1375	6	0.0238473	[0.077, -0.029]	0	0.376023	0.631274	0.364228	0.63966	FALSE
HMDB0000017	4-Pyridoxic acid	d__Bacteria;p__Firmicutes;c__Bacilli;o__Lactobacillales;f__Lactobacillaceae;g__Lactobacillus	6	-0.0512683	[0.01, -0.113]	0.105206	0.102578	0.286248	0.134125	0.403789	FALSE
HMDB0000017	4-Pyridoxic acid	d__Bacteria;p__Bacteroidota;c__Bacteroidia;o__Bacteroidales;f__Marinifilaceae;g__Odoribacter	7	-0.013648	[0.114, -0.141]	0.83797	0.833808	0.929405	0.83919	0.93105	FALSE
HMDB0000017	4-Pyridoxic acid	d__Bacteria;p__Bacteroidota;c__Bacteroidia;o__Bacteroidales;f__Muribaculaceae;g__CAG-279	4	0.0538653	[0.137, -0.029]	0.422011	0.203551	0.443075	0.31927	0.602789	FALSE
HMDB0000017	4-Pyridoxic acid	d__Bacteria;p__Firmicutes_A;c__Clostridia;o__Oscillospirales;f__Oscillospiraceae;g__CAG-103	4	0.0362173	[0.141, -0.068]	0.620312	0.497155	0.731307	0.535469	0.762411	FALSE
HMDB0000017	4-Pyridoxic acid	d__Bacteria;p__Firmicutes_A;c__Clostridia;o__Oscillospirales;f__Oscillospiraceae;g__CAG-110	4	0.00329818	[0.122, -0.116]	0.715712	0.956666	0.983958	0.959202	0.984759	FALSE
HMDB0000017	4-Pyridoxic acid	d__Bacteria;p__Firmicutes_A;c__Clostridia;o__Oscillospirales;f__Oscillospiraceae;g__CAG-170	4	0.037994	[0.166, -0.09]	0.717214	0.56128	0.777185	0.617279	0.815862	FALSE
HMDB0000017	4-Pyridoxic acid	d__Bacteria;p__Firmicutes_A;c__Clostridia;o__Oscillospirales;f__Oscillospiraceae;g__CAG-83	6	0.00886932	[0.109, -0.091]	0.691448	0.86161	0.942299	0.869319	0.944943	FALSE
HMDB0000017	4-Pyridoxic acid	d__Bacteria;p__Firmicutes_A;c__Clostridia;o__Oscillospirales;f__Oscillospiraceae;g__Dysosmobacter	6	0.0663252	[0.168, -0.035]	0.692267	0.199928	0.43811	0.267449	0.556526	FALSE
HMDB0000017	4-Pyridoxic acid	d__Bacteria;p__Firmicutes_A;c__Clostridia;o__Oscillospirales;f__Oscillospiraceae;g__ER4	6	0.0432507	[0.164, -0.077]	0.784359	0.481922	0.719966	0.517987	0.750981	FALSE
HMDB0000017	4-Pyridoxic acid	d__Bacteria;p__Firmicutes_A;c__Clostridia;o__Oscillospirales;f__Oscillospiraceae;g__Evtepia	4	0.0842242	[0.186, -0.018]	0.572316	0.105704	0.292063	0.198213	0.484172	FALSE
HMDB0000017	4-Pyridoxic acid	d__Bacteria;p__Firmicutes_A;c__Clostridia;o__Oscillospirales;f__Oscillospiraceae;g__Flavonifractor	7	-0.0191677	[0.057, -0.096]	0.521564	0.623893	0.818559	0.645316	0.832402	FALSE
HMDB0000017	4-Pyridoxic acid	d__Bacteria;p__Firmicutes_A;c__Clostridia;o__Oscillospirales;f__Oscillospiraceae;g__Lawsonibacter	6	0.0731954	[0.131, 0.015]	0.165544	0.0133548	0.0663452	0.0583906	0.281374	FALSE
HMDB0000017	4-Pyridoxic acid	d__Bacteria;p__Firmicutes_A;c__Clostridia;o__Oscillospirales;f__Oscillospiraceae;g__NK3B98	4	0.0975339	[0.192, 0.003]	0.519735	0.0425298	0.15585	0.11289	0.373799	FALSE
HMDB0000017	4-Pyridoxic acid	d__Bacteria;p__Firmicutes_A;c__Clostridia;o__Oscillospirales;f__Oscillospiraceae;g__UBA5446	4	-0.0917815	[0.053, -0.236]	0.829355	0.212582	0.455177	0.283609	0.569629	FALSE
HMDB0000017	4-Pyridoxic acid	d__Bacteria;p__Proteobacteria;c__Gammaproteobacteria;o__Enterobacterales;f__Pasteurellaceae;g__Haemophilus_D	6	-0.0528519	[0, -0.106]	0	0.0497697	0.174317	0.0546553	0.273857	FALSE
HMDB0000017	4-Pyridoxic acid	d__Bacteria;p__Firmicutes_A;c__Clostridia;o__Peptostreptococcales;f__Peptostreptococcaceae;g__Clostridioides	5	0.00367267	[0.063, -0.055]	0.430147	0.902704	0.961191	0.93091	0.972346	FALSE
HMDB0000017	4-Pyridoxic acid	d__Bacteria;p__Firmicutes_A;c__Clostridia;o__Peptostreptococcales;f__Peptostreptococcaceae;g__Intestinibacter	5	0.0166092	[0.096, -0.063]	0.445558	0.681624	0.852107	0.71651	0.870572	FALSE
HMDB0000017	4-Pyridoxic acid	d__Bacteria;p__Firmicutes_A;c__Clostridia;o__Peptostreptococcales;f__Peptostreptococcaceae;g__Romboutsia	6	-0.0185063	[0.077, -0.114]	0.624253	0.702818	0.863811	0.731344	0.877683	FALSE
HMDB0000017	4-Pyridoxic acid	d__Bacteria;p__Bacteroidota;c__Bacteroidia;o__Bacteroidales;f__Rikenellaceae;g__Alistipes	7	0.0179237	[0.145, -0.11]	0.808531	0.783032	0.905181	0.796712	0.910669	FALSE
HMDB0000017	4-Pyridoxic acid	d__Bacteria;p__Bacteroidota;c__Bacteroidia;o__Bacteroidales;f__Rikenellaceae;g__Alistipes_A	6	0.0249247	[0.153, -0.103]	0.803725	0.702443	0.863714	0.722032	0.873304	FALSE
HMDB0000017	4-Pyridoxic acid	d__Bacteria;p__Firmicutes_A;c__Clostridia;o__Oscillospirales;f__Ruminococcaceae;g__Faecalibacterium	7	0.0273238	[0.15, -0.096]	0.789634	0.663343	0.841838	0.683886	0.853747	FALSE
HMDB0000017	4-Pyridoxic acid	d__Bacteria;p__Firmicutes_A;c__Clostridia;o__Oscillospirales;f__Ruminococcaceae;g__Gemmiger	6	0.0110232	[0.109, -0.087]	0.686495	0.825608	0.925724	0.834309	0.928406	FALSE
HMDB0000017	4-Pyridoxic acid	d__Bacteria;p__Firmicutes_A;c__Clostridia;o__Oscillospirales;f__Ruminococcaceae;g__Neobittarella	5	0.0259371	[0.083, -0.031]	0	0.371414	0.626547	0.381466	0.65431	FALSE
HMDB0000017	4-Pyridoxic acid	d__Bacteria;p__Firmicutes_A;c__Clostridia;o__Oscillospirales;f__Ruminococcaceae;g__Ruminiclostridium_E	6	-0.0333014	[0.039, -0.106]	0.439473	0.366447	0.621793	0.412689	0.678107	FALSE
HMDB0000017	4-Pyridoxic acid	d__Bacteria;p__Firmicutes_A;c__Clostridia;o__Oscillospirales;f__Ruminococcaceae;g__Ruminococcus	5	0.0706096	[0.14, 0.002]	0.134585	0.0448382	0.161853	0.0936805	0.343842	FALSE
HMDB0000017	4-Pyridoxic acid	d__Bacteria;p__Firmicutes_A;c__Clostridia;o__Oscillospirales;f__Ruminococcaceae;g__Ruminococcus_C	6	0.0763033	[0.129, 0.024]	0	0.00461872	0.0296677	0.0173543	0.173757	FALSE
HMDB0000017	4-Pyridoxic acid	d__Bacteria;p__Firmicutes_A;c__Clostridia;o__Oscillospirales;f__Ruminococcaceae;g__Ruminococcus_D	6	0.0372367	[0.101, -0.027]	0.308266	0.254326	0.505589	0.317046	0.600536	FALSE
HMDB0000017	4-Pyridoxic acid	d__Bacteria;p__Firmicutes_A;c__Clostridia;o__Oscillospirales;f__Ruminococcaceae;g__Ruthenibacterium	6	0.0474463	[0.139, -0.045]	0.639801	0.312356	0.568281	0.356717	0.634045	FALSE
HMDB0000017	4-Pyridoxic acid	d__Bacteria;p__Firmicutes_A;c__Clostridia;o__Oscillospirales;f__Ruminococcaceae;g__UBA1394	6	-0.0346985	[0.068, -0.137]	0.714433	0.50606	0.738229	0.534605	0.761802	FALSE
HMDB0000017	4-Pyridoxic acid	d__Bacteria;p__Firmicutes_C;c__Negativicutes;o__Selenomonadales;f__Selenomonadaceae;g__Megamonas	5	-0.0190073	[0.041, -0.079]	0.10317	0.532753	0.757636	0.582836	0.79317	FALSE
HMDB0000017	4-Pyridoxic acid	d__Bacteria;p__Firmicutes;c__Bacilli;o__Lactobacillales;f__Streptococcaceae;g__Streptococcus	7	-0.0302477	[0.048, -0.108]	0.549306	0.446238	0.690828	0.465851	0.715886	FALSE
HMDB0000017	4-Pyridoxic acid	d__Bacteria;p__Bacteroidota;c__Bacteroidia;o__Bacteroidales;f__Tannerellaceae;g__Parabacteroides	7	0.00573691	[0.056, -0.045]	0	0.823821	0.924841	0.807203	0.915708	FALSE
HMDB0000017	4-Pyridoxic acid	d__Bacteria;p__Firmicutes_A;c__Clostridia;o__Monoglobales_A;f__UBA1381;g__CAG-41	6	0.0492853	[0.131, -0.032]	0.540743	0.235545	0.483897	0.323724	0.606342	FALSE
HMDB0000017	4-Pyridoxic acid	d__Bacteria;p__Firmicutes_C;c__Negativicutes;o__Veillonellales;f__Veillonellaceae;g__Veillonella	7	-0.0295797	[0.052, -0.112]	0.586493	0.479347	0.718271	0.509468	0.745007	FALSE
HMDB0000017	4-Pyridoxic acid	Unclassified	3	-0.025762	[0.181, -0.233]	0.834199	0.8072	0.916754	0.828324	0.925227	FALSE
HMDB0000019	Alpha-ketoisovaleric acid	d__Bacteria;p__Firmicutes_C;c__Negativicutes;o__Acidaminococcales;f__Acidaminococcaceae;g__Acidaminococcus	5	-0.0462567	[0.01, -0.102]	0	0.106595	0.293704	0.11445	0.375632	FALSE
HMDB0000019	Alpha-ketoisovaleric acid	d__Bacteria;p__Firmicutes_C;c__Negativicutes;o__Acidaminococcales;f__Acidaminococcaceae;g__Phascolarctobacterium	5	0.0600155	[0.133, -0.013]	0.41979	0.105633	0.291931	0.205895	0.491799	FALSE
HMDB0000019	Alpha-ketoisovaleric acid	d__Bacteria;p__Firmicutes_C;c__Negativicutes;o__Acidaminococcales;f__Acidaminococcaceae;g__Phascolarctobacterium_A	5	-0.0198071	[0.036, -0.076]	0	0.489577	0.725568	0.480383	0.725712	FALSE
HMDB0000019	Alpha-ketoisovaleric acid	d__Bacteria;p__Firmicutes_A;c__Clostridia;o__Oscillospirales;f__Acutalibacteraceae;g__Acutalibacter	5	0.0188371	[0.094, -0.056]	0.408221	0.621886	0.817039	0.65083	0.835454	FALSE
HMDB0000019	Alpha-ketoisovaleric acid	d__Bacteria;p__Firmicutes_A;c__Clostridia;o__Oscillospirales;f__Acutalibacteraceae;g__CAG-177	5	-0.00113544	[0.057, -0.059]	0	0.969355	0.988681	0.96867	0.988671	FALSE
HMDB0000019	Alpha-ketoisovaleric acid	d__Bacteria;p__Firmicutes_A;c__Clostridia;o__Oscillospirales;f__Acutalibacteraceae;g__CAG-180	5	-0.0212605	[0.035, -0.077]	0	0.458279	0.701781	0.395307	0.665625	FALSE
HMDB0000019	Alpha-ketoisovaleric acid	d__Bacteria;p__Firmicutes_A;c__Clostridia;o__Oscillospirales;f__Acutalibacteraceae;g__CAG-217	5	-0.0205323	[0.036, -0.077]	0	0.473819	0.713944	0.0980108	0.350133	FALSE
HMDB0000019	Alpha-ketoisovaleric acid	d__Bacteria;p__Firmicutes_A;c__Clostridia;o__Oscillospirales;f__Acutalibacteraceae;g__Clostridium_A	5	0.0405186	[0.148, -0.067]	0.698195	0.461463	0.704731	0.499143	0.738253	FALSE
HMDB0000019	Alpha-ketoisovaleric acid	d__Bacteria;p__Firmicutes_A;c__Clostridia;o__Oscillospirales;f__Acutalibacteraceae;g__Eubacterium_R	5	0.0463314	[0.122, -0.029]	0.410091	0.230068	0.477129	0.296503	0.581753	FALSE
HMDB0000019	Alpha-ketoisovaleric acid	d__Bacteria;p__Firmicutes_A;c__Clostridia;o__Oscillospirales;f__Acutalibacteraceae;g__Ruminococcus_E	5	0.0685225	[0.182, -0.045]	0.745682	0.238012	0.486773	0.291559	0.577404	FALSE
HMDB0000019	Alpha-ketoisovaleric acid	d__Bacteria;p__Firmicutes_A;c__Clostridia;o__Oscillospirales;f__Acutalibacteraceae;g__UBA1417	5	0.0461915	[0.149, -0.057]	0.666253	0.378271	0.633323	0.433596	0.694108	FALSE
HMDB0000019	Alpha-ketoisovaleric acid	d__Bacteria;p__Firmicutes_A;c__Clostridia;o__Oscillospirales;f__Acutalibacteraceae;g__UBA1691	4	0.0414371	[0.18, -0.097]	0.775281	0.557754	0.775411	0.59282	0.800523	FALSE
HMDB0000019	Alpha-ketoisovaleric acid	d__Bacteria;p__Firmicutes_A;c__Clostridia;o__Oscillospirales;f__Acutalibacteraceae;g__UMGS403	4	-0.00501589	[0.058, -0.068]	0	0.875256	0.947806	0.855725	0.939211	FALSE
HMDB0000019	Alpha-ketoisovaleric acid	d__Bacteria;p__Verrucomicrobiota;c__Verrucomicrobiae;o__Verrucomicrobiales;f__Akkermansiaceae;g__Akkermansia	5	0.0185431	[0.128, -0.091]	0.738901	0.739597	0.883507	0.751139	0.887096	FALSE
HMDB0000019	Alpha-ketoisovaleric acid	d__Bacteria;p__Firmicutes_A;c__Clostridia;o__Lachnospirales;f__Anaerotignaceae;g__Anaerotignum	5	0.0305518	[0.091, -0.03]	0.0346561	0.321254	0.577747	0.355784	0.633544	FALSE
HMDB0000019	Alpha-ketoisovaleric acid	d__Bacteria;p__Bacteroidota;c__Bacteroidia;o__Bacteroidales;f__Bacteroidaceae;g__Bacteroides	5	-0.0706409	[-0.014, -0.127]	0	0.0137264	0.0677382	0.040229	0.242141	FALSE
HMDB0000019	Alpha-ketoisovaleric acid	d__Bacteria;p__Bacteroidota;c__Bacteroidia;o__Bacteroidales;f__Bacteroidaceae;g__Paraprevotella	5	-0.00706852	[0.078, -0.092]	0.537948	0.870333	0.945923	0.874268	0.946531	FALSE
HMDB0000019	Alpha-ketoisovaleric acid	d__Bacteria;p__Bacteroidota;c__Bacteroidia;o__Bacteroidales;f__Bacteroidaceae;g__Phocaeicola	5	-0.0565439	[0.018, -0.131]	0.387057	0.138811	0.349207	0.208315	0.494111	FALSE
HMDB0000019	Alpha-ketoisovaleric acid	d__Bacteria;p__Bacteroidota;c__Bacteroidia;o__Bacteroidales;f__Bacteroidaceae;g__Prevotella	5	-0.0339736	[0.061, -0.129]	0.61764	0.482259	0.720128	0.512505	0.746933	FALSE
HMDB0000019	Alpha-ketoisovaleric acid	d__Bacteria;p__Bacteroidota;c__Bacteroidia;o__Bacteroidales;f__Bacteroidaceae;g__Prevotellamassilia	4	-0.0289325	[0.077, -0.135]	0.587584	0.593301	0.79728	0.6712	0.847776	FALSE
HMDB0000019	Alpha-ketoisovaleric acid	d__Bacteria;p__Bacteroidota;c__Bacteroidia;o__Bacteroidales;f__Barnesiellaceae;g__Barnesiella	5	-0.0480785	[0.031, -0.127]	0.46149	0.230686	0.477851	0.314908	0.598394	FALSE
HMDB0000019	Alpha-ketoisovaleric acid	d__Bacteria;p__Actinobacteriota;c__Actinomycetia;o__Actinomycetales;f__Bifidobacteriaceae;g__Bifidobacterium	4	0.105738	[0.203, 0.009]	0.542039	0.0329582	0.129189	0.10781	0.365165	FALSE
HMDB0000019	Alpha-ketoisovaleric acid	d__Bacteria;p__Proteobacteria;c__Gammaproteobacteria;o__Burkholderiales;f__Burkholderiaceae;g__Parasutterella	5	-0.0706381	[0.051, -0.193]	0.781273	0.256569	0.507872	0.308877	0.592753	FALSE
HMDB0000019	Alpha-ketoisovaleric acid	d__Bacteria;p__Proteobacteria;c__Gammaproteobacteria;o__Burkholderiales;f__Burkholderiaceae;g__Sutterella	5	-0.0705895	[0.021, -0.162]	0.596261	0.131026	0.336231	0.195676	0.480941	FALSE
HMDB0000019	Alpha-ketoisovaleric acid	d__Bacteria;p__Firmicutes_A;c__Clostridia;o__Oscillospirales;f__Butyricicoccaceae;g__Agathobaculum	5	-0.0364613	[0.02, -0.093]	0	0.203383	0.442943	0.180647	0.463842	FALSE
HMDB0000019	Alpha-ketoisovaleric acid	d__Bacteria;p__Firmicutes_A;c__Clostridia_A;o__Christensenellales;f__CAG-138;g__PeH17	4	0.0195578	[0.128, -0.088]	0.628903	0.722728	0.874788	0.737122	0.880692	FALSE
HMDB0000019	Alpha-ketoisovaleric acid	d__Bacteria;p__Proteobacteria;c__Alphaproteobacteria;o__RF32;f__CAG-239;g__CAG-495	5	-0.0594677	[-0.003, -0.116]	0	0.0380319	0.143355	0.104807	0.360039	FALSE
HMDB0000019	Alpha-ketoisovaleric acid	d__Bacteria;p__Firmicutes_A;c__Clostridia_A;o__Christensenellales;f__CAG-74;g__UBA11524	5	-0.018125	[0.038, -0.074]	0	0.527192	0.753981	0.246028	0.534339	FALSE
HMDB0000019	Alpha-ketoisovaleric acid	d__Bacteria;p__Firmicutes_A;c__Clostridia;o__Clostridiales;f__Clostridiaceae;g__Clostridium	5	-0.00242646	[0.092, -0.097]	0.617033	0.959809	0.985099	0.961079	0.985363	FALSE
HMDB0000019	Alpha-ketoisovaleric acid	d__Bacteria;p__Actinobacteriota;c__Coriobacteriia;o__Coriobacteriales;f__Coriobacteriaceae;g__Collinsella	5	0.0495204	[0.162, -0.063]	0.718443	0.387423	0.641667	0.4363	0.695753	FALSE
HMDB0000019	Alpha-ketoisovaleric acid	d__Bacteria;p__Desulfobacterota;c__Desulfovibrionia;o__Desulfovibrionales;f__Desulfovibrionaceae;g__Bilophila	5	-0.00420732	[0.089, -0.098]	0.608612	0.929715	0.972621	0.932685	0.973311	FALSE
HMDB0000019	Alpha-ketoisovaleric acid	d__Bacteria;p__Firmicutes_C;c__Negativicutes;o__Veillonellales;f__Dialisteraceae;g__Dialister	5	-0.0138656	[0.042, -0.07]	0	0.628592	0.821206	0.620829	0.818043	FALSE
HMDB0000019	Alpha-ketoisovaleric acid	d__Bacteria;p__Actinobacteriota;c__Coriobacteriia;o__Coriobacteriales;f__Eggerthellaceae;g__Eggerthella	5	0.0345705	[0.115, -0.046]	0.466241	0.39893	0.65243	0.434525	0.69466	FALSE
HMDB0000019	Alpha-ketoisovaleric acid	d__Bacteria;p__Proteobacteria;c__Gammaproteobacteria;o__Enterobacterales;f__Enterobacteriaceae;g__Escherichia	5	0.015046	[0.117, -0.087]	0.688101	0.771611	0.89995	0.779699	0.902341	FALSE
HMDB0000019	Alpha-ketoisovaleric acid	d__Bacteria;p__Proteobacteria;c__Gammaproteobacteria;o__Enterobacterales;f__Enterobacteriaceae;g__Klebsiella	4	0.00360167	[0.119, -0.111]	0.696882	0.951086	0.981839	0.952572	0.982503	FALSE
HMDB0000019	Alpha-ketoisovaleric acid	d__Bacteria;p__Firmicutes;c__Bacilli;o__Erysipelotrichales;f__Erysipelatoclostridiaceae;g__Catenibacterium	5	0.0536717	[0.144, -0.036]	0.574842	0.242354	0.491828	0.361892	0.638347	FALSE
HMDB0000019	Alpha-ketoisovaleric acid	d__Bacteria;p__Firmicutes;c__Bacilli;o__Erysipelotrichales;f__Erysipelatoclostridiaceae;g__Erysipelatoclostridium	5	0.0553329	[0.112, -0.001]	0	0.0535673	0.183339	0.0398719	0.24155	FALSE
HMDB0000019	Alpha-ketoisovaleric acid	d__Bacteria;p__Firmicutes;c__Bacilli;o__Erysipelotrichales;f__Erysipelatoclostridiaceae;g__Faecalibacillus	5	0.00186271	[0.066, -0.062]	0.144368	0.954343	0.982908	0.955296	0.983158	FALSE
HMDB0000019	Alpha-ketoisovaleric acid	d__Bacteria;p__Firmicutes;c__Bacilli;o__Erysipelotrichales;f__Erysipelotrichaceae;g__Clostridium_AQ	5	0.100936	[0.183, 0.019]	0.489088	0.0153495	0.0737032	0.0585506	0.281824	FALSE
HMDB0000019	Alpha-ketoisovaleric acid	d__Bacteria;p__Firmicutes;c__Bacilli;o__Erysipelotrichales;f__Erysipelotrichaceae;g__Holdemanella	5	0.00957693	[0.109, -0.09]	0.650598	0.850285	0.937172	0.863251	0.942246	FALSE
HMDB0000019	Alpha-ketoisovaleric acid	d__Bacteria;p__Fusobacteriota;c__Fusobacteriia;o__Fusobacteriales;f__Fusobacteriaceae;g__Fusobacterium_A	4	-0.0652131	[-0.002, -0.128]	0	0.0432443	0.157651	0.0988769	0.351733	FALSE
HMDB0000019	Alpha-ketoisovaleric acid	d__Bacteria;p__Firmicutes_A;c__Clostridia;o__Lachnospirales;f__Lachnospiraceae;g__Acetatifactor	5	-0.00220591	[0.076, -0.08]	0.467395	0.955772	0.983478	0.960884	0.985363	FALSE
HMDB0000019	Alpha-ketoisovaleric acid	d__Bacteria;p__Firmicutes_A;c__Clostridia;o__Lachnospirales;f__Lachnospiraceae;g__Agathobacter	5	-0.0339755	[0.022, -0.09]	0	0.235918	0.48429	0.0153149	0.165434	FALSE
HMDB0000019	Alpha-ketoisovaleric acid	d__Bacteria;p__Firmicutes_A;c__Clostridia;o__Lachnospirales;f__Lachnospiraceae;g__Anaerobutyricum	5	0.0294837	[0.151, -0.092]	0.761081	0.635658	0.825391	0.658424	0.840082	FALSE
HMDB0000019	Alpha-ketoisovaleric acid	d__Bacteria;p__Firmicutes_A;c__Clostridia;o__Lachnospirales;f__Lachnospiraceae;g__Anaerostipes	5	0.0230216	[0.127, -0.081]	0.698299	0.665783	0.842933	0.680447	0.852314	FALSE
HMDB0000019	Alpha-ketoisovaleric acid	d__Bacteria;p__Firmicutes_A;c__Clostridia;o__Lachnospirales;f__Lachnospiraceae;g__Bariatricus	5	0.0189608	[0.1, -0.062]	0.472667	0.646169	0.83117	0.669315	0.846773	FALSE
HMDB0000019	Alpha-ketoisovaleric acid	d__Bacteria;p__Firmicutes_A;c__Clostridia;o__Lachnospirales;f__Lachnospiraceae;g__Blautia	5	-0.00638	[0.05, -0.063]	0	0.82387	0.924862	0.721399	0.872979	FALSE
HMDB0000019	Alpha-ketoisovaleric acid	d__Bacteria;p__Firmicutes_A;c__Clostridia;o__Lachnospirales;f__Lachnospiraceae;g__Blautia_A	5	0.0854754	[0.178, -0.007]	0.589465	0.0690934	0.21904	0.137146	0.408168	FALSE
HMDB0000019	Alpha-ketoisovaleric acid	d__Bacteria;p__Firmicutes_A;c__Clostridia;o__Lachnospirales;f__Lachnospiraceae;g__Butyrivibrio_A	5	-0.0274452	[0.029, -0.084]	0	0.338346	0.59505	0.198028	0.48396	FALSE
HMDB0000019	Alpha-ketoisovaleric acid	d__Bacteria;p__Firmicutes_A;c__Clostridia;o__Lachnospirales;f__Lachnospiraceae;g__CAG-127	5	0.027247	[0.093, -0.039]	0.294437	0.417121	0.667016	0.483968	0.728296	FALSE
HMDB0000019	Alpha-ketoisovaleric acid	d__Bacteria;p__Firmicutes_A;c__Clostridia;o__Lachnospirales;f__Lachnospiraceae;g__CAG-317	4	0.0190594	[0.082, -0.044]	0	0.550739	0.770453	0.501288	0.739878	FALSE
HMDB0000019	Alpha-ketoisovaleric acid	d__Bacteria;p__Firmicutes_A;c__Clostridia;o__Lachnospirales;f__Lachnospiraceae;g__CAG-81	5	-0.0292956	[0.07, -0.128]	0.661914	0.562226	0.777713	0.586712	0.796255	FALSE
HMDB0000019	Alpha-ketoisovaleric acid	d__Bacteria;p__Firmicutes_A;c__Clostridia;o__Lachnospirales;f__Lachnospiraceae;g__Clostridium_Q	5	-0.0526947	[0.027, -0.132]	0.46047	0.192219	0.427653	0.260611	0.549289	FALSE
HMDB0000019	Alpha-ketoisovaleric acid	d__Bacteria;p__Firmicutes_A;c__Clostridia;o__Lachnospirales;f__Lachnospiraceae;g__Coprococcus	5	0.028779	[0.085, -0.027]	0	0.315615	0.571382	0.350925	0.629584	FALSE
HMDB0000019	Alpha-ketoisovaleric acid	d__Bacteria;p__Firmicutes_A;c__Clostridia;o__Lachnospirales;f__Lachnospiraceae;g__Dorea	5	0.06539	[0.171, -0.04]	0.680944	0.224173	0.470485	0.302027	0.587378	FALSE
HMDB0000019	Alpha-ketoisovaleric acid	d__Bacteria;p__Firmicutes_A;c__Clostridia;o__Lachnospirales;f__Lachnospiraceae;g__Dorea_A	5	0.0311689	[0.121, -0.059]	0.58023	0.498684	0.732686	0.532645	0.760944	FALSE
HMDB0000019	Alpha-ketoisovaleric acid	d__Bacteria;p__Firmicutes_A;c__Clostridia;o__Lachnospirales;f__Lachnospiraceae;g__Eisenbergiella	5	0.061879	[0.118, 0.006]	0	0.030875	0.123119	0.074141	0.312699	FALSE
HMDB0000019	Alpha-ketoisovaleric acid	d__Bacteria;p__Firmicutes_A;c__Clostridia;o__Lachnospirales;f__Lachnospiraceae;g__Enterocloster	5	-0.0197717	[0.036, -0.076]	0	0.490353	0.726258	0.452164	0.706771	FALSE
HMDB0000019	Alpha-ketoisovaleric acid	d__Bacteria;p__Firmicutes_A;c__Clostridia;o__Lachnospirales;f__Lachnospiraceae;g__Eubacterium_F	5	-0.0128412	[0.081, -0.107]	0.615333	0.788825	0.908134	0.797481	0.910934	FALSE
HMDB0000019	Alpha-ketoisovaleric acid	d__Bacteria;p__Firmicutes_A;c__Clostridia;o__Lachnospirales;f__Lachnospiraceae;g__Eubacterium_G	5	0.0500198	[0.106, -0.006]	0	0.0809905	0.24395	0.0945422	0.345426	FALSE
HMDB0000019	Alpha-ketoisovaleric acid	d__Bacteria;p__Firmicutes_A;c__Clostridia;o__Lachnospirales;f__Lachnospiraceae;g__Eubacterium_I	5	-0.000593955	[0.113, -0.114]	0.766137	0.99179	0.997026	0.991953	0.997159	FALSE
HMDB0000019	Alpha-ketoisovaleric acid	d__Bacteria;p__Firmicutes_A;c__Clostridia;o__Lachnospirales;f__Lachnospiraceae;g__Faecalimonas	5	-0.000501376	[0.056, -0.057]	0	0.986045	0.994954	0.975039	0.990726	FALSE
HMDB0000019	Alpha-ketoisovaleric acid	d__Bacteria;p__Firmicutes_A;c__Clostridia;o__Lachnospirales;f__Lachnospiraceae;g__Fusicatenibacter	5	0.00924791	[0.096, -0.077]	0.535446	0.833897	0.929405	0.84369	0.93353	FALSE
HMDB0000019	Alpha-ketoisovaleric acid	d__Bacteria;p__Firmicutes_A;c__Clostridia;o__Lachnospirales;f__Lachnospiraceae;g__KLE1615	5	0.0223072	[0.078, -0.034]	0	0.436453	0.682824	0.31304	0.596695	FALSE
HMDB0000019	Alpha-ketoisovaleric acid	d__Bacteria;p__Firmicutes_A;c__Clostridia;o__Lachnospirales;f__Lachnospiraceae;g__Lachnospira	5	-0.0607827	[-0.005, -0.117]	0	0.0339691	0.132036	0.0625163	0.2898	FALSE
HMDB0000019	Alpha-ketoisovaleric acid	d__Bacteria;p__Firmicutes_A;c__Clostridia;o__Lachnospirales;f__Lachnospiraceae;g__Mediterraneibacter	5	0.0449357	[0.137, -0.048]	0.593115	0.340739	0.597475	0.397215	0.667017	FALSE
HMDB0000019	Alpha-ketoisovaleric acid	d__Bacteria;p__Firmicutes_A;c__Clostridia;o__Lachnospirales;f__Lachnospiraceae;g__Roseburia	5	-0.042704	[0.017, -0.102]	0	0.160286	0.381553	0.200489	0.486994	FALSE
HMDB0000019	Alpha-ketoisovaleric acid	d__Bacteria;p__Firmicutes_A;c__Clostridia;o__Lachnospirales;f__Lachnospiraceae;g__RUG115	5	0.031908	[0.109, -0.045]	0.430064	0.415598	0.665593	0.464743	0.71507	FALSE
HMDB0000019	Alpha-ketoisovaleric acid	d__Bacteria;p__Firmicutes_A;c__Clostridia;o__Lachnospirales;f__Lachnospiraceae;g__Ruminococcus_A	5	0.0377942	[0.126, -0.051]	0.553767	0.402673	0.655143	0.442683	0.699912	FALSE
HMDB0000019	Alpha-ketoisovaleric acid	d__Bacteria;p__Firmicutes_A;c__Clostridia;o__Lachnospirales;f__Lachnospiraceae;g__Ruminococcus_B	5	0.0406825	[0.097, -0.016]	0	0.155832	0.375031	0.0969372	0.348439	FALSE
HMDB0000019	Alpha-ketoisovaleric acid	d__Bacteria;p__Firmicutes_A;c__Clostridia;o__Lachnospirales;f__Lachnospiraceae;g__TF01-11	5	0.00571873	[0.071, -0.06]	0.237709	0.864586	0.943682	0.873186	0.946357	FALSE
HMDB0000019	Alpha-ketoisovaleric acid	d__Bacteria;p__Firmicutes_A;c__Clostridia;o__Lachnospirales;f__Lachnospiraceae;g__UBA7182	5	0.00265211	[0.073, -0.068]	0.253601	0.941238	0.97807	0.93786	0.975923	FALSE
HMDB0000019	Alpha-ketoisovaleric acid	d__Bacteria;p__Firmicutes_A;c__Clostridia;o__Lachnospirales;f__Lachnospiraceae;g__UBA9502	5	-0.0168004	[0.039, -0.073]	0	0.557815	0.77545	0.35148	0.629923	FALSE
HMDB0000019	Alpha-ketoisovaleric acid	d__Bacteria;p__Firmicutes_A;c__Clostridia;o__Lachnospirales;f__Lachnospiraceae;g__UMGS1375	5	0.0234346	[0.08, -0.033]	0.289983	0.413757	0.664163	0.528832	0.758478	FALSE
HMDB0000019	Alpha-ketoisovaleric acid	d__Bacteria;p__Firmicutes;c__Bacilli;o__Lactobacillales;f__Lactobacillaceae;g__Lactobacillus	5	0.0267306	[0.101, -0.047]	0.352333	0.480135	0.718667	0.477731	0.723745	FALSE
HMDB0000019	Alpha-ketoisovaleric acid	d__Bacteria;p__Bacteroidota;c__Bacteroidia;o__Bacteroidales;f__Marinifilaceae;g__Odoribacter	5	-0.0662539	[0.022, -0.154]	0.547835	0.139201	0.349873	0.213802	0.499931	FALSE
HMDB0000019	Alpha-ketoisovaleric acid	d__Bacteria;p__Bacteroidota;c__Bacteroidia;o__Bacteroidales;f__Muribaculaceae;g__CAG-279	4	-0.0962744	[-0.016, -0.176]	0.308012	0.0183452	0.0839233	0.092154	0.34206	FALSE
HMDB0000019	Alpha-ketoisovaleric acid	d__Bacteria;p__Firmicutes_A;c__Clostridia;o__Oscillospirales;f__Oscillospiraceae;g__CAG-103	4	-0.0108487	[0.052, -0.073]	0	0.734144	0.880855	0.621677	0.818527	FALSE
HMDB0000019	Alpha-ketoisovaleric acid	d__Bacteria;p__Firmicutes_A;c__Clostridia;o__Oscillospirales;f__Oscillospiraceae;g__CAG-110	4	-0.0300706	[0.033, -0.093]	0	0.346521	0.603072	0.173517	0.454932	FALSE
HMDB0000019	Alpha-ketoisovaleric acid	d__Bacteria;p__Firmicutes_A;c__Clostridia;o__Oscillospirales;f__Oscillospiraceae;g__CAG-170	4	-0.0100204	[0.071, -0.091]	0.312976	0.807953	0.917113	0.814219	0.918818	FALSE
HMDB0000019	Alpha-ketoisovaleric acid	d__Bacteria;p__Firmicutes_A;c__Clostridia;o__Oscillospirales;f__Oscillospiraceae;g__CAG-83	5	-0.00666143	[0.05, -0.063]	0	0.816237	0.920711	0.699331	0.86202	FALSE
HMDB0000019	Alpha-ketoisovaleric acid	d__Bacteria;p__Firmicutes_A;c__Clostridia;o__Oscillospirales;f__Oscillospiraceae;g__Dysosmobacter	5	-0.0425797	[0.076, -0.161]	0.762039	0.480379	0.718839	0.510245	0.745505	FALSE
HMDB0000019	Alpha-ketoisovaleric acid	d__Bacteria;p__Firmicutes_A;c__Clostridia;o__Oscillospirales;f__Oscillospiraceae;g__ER4	5	-0.0329766	[0.023, -0.089]	0	0.249977	0.500477	0.140771	0.413473	FALSE
HMDB0000019	Alpha-ketoisovaleric acid	d__Bacteria;p__Firmicutes_A;c__Clostridia;o__Oscillospirales;f__Oscillospiraceae;g__Evtepia	4	0.0679027	[0.239, -0.103]	0.855202	0.43746	0.6835	0.487965	0.731148	FALSE
HMDB0000019	Alpha-ketoisovaleric acid	d__Bacteria;p__Firmicutes_A;c__Clostridia;o__Oscillospirales;f__Oscillospiraceae;g__Flavonifractor	5	0.00239133	[0.115, -0.11]	0.765665	0.96669	0.98783	0.967349	0.987967	FALSE
HMDB0000019	Alpha-ketoisovaleric acid	d__Bacteria;p__Firmicutes_A;c__Clostridia;o__Oscillospirales;f__Oscillospiraceae;g__Lawsonibacter	5	-0.0185373	[0.055, -0.092]	0.372317	0.620953	0.816577	0.64206	0.830609	FALSE
HMDB0000019	Alpha-ketoisovaleric acid	d__Bacteria;p__Firmicutes_A;c__Clostridia;o__Oscillospirales;f__Oscillospiraceae;g__NK3B98	4	-0.00166049	[0.076, -0.079]	0.228414	0.966619	0.987799	0.966149	0.987385	FALSE
HMDB0000019	Alpha-ketoisovaleric acid	d__Bacteria;p__Firmicutes_A;c__Clostridia;o__Oscillospirales;f__Oscillospiraceae;g__UBA5446	4	-0.0154202	[0.082, -0.112]	0.538629	0.755198	0.891426	0.781623	0.903168	FALSE
HMDB0000019	Alpha-ketoisovaleric acid	d__Bacteria;p__Proteobacteria;c__Gammaproteobacteria;o__Enterobacterales;f__Pasteurellaceae;g__Haemophilus_D	5	-0.0161576	[0.083, -0.116]	0.687881	0.750313	0.888962	0.751331	0.887096	FALSE
HMDB0000019	Alpha-ketoisovaleric acid	d__Bacteria;p__Firmicutes_A;c__Clostridia;o__Peptostreptococcales;f__Peptostreptococcaceae;g__Clostridioides	4	-0.0152977	[0.047, -0.078]	0	0.632013	0.822817	0.605242	0.808295	FALSE
HMDB0000019	Alpha-ketoisovaleric acid	d__Bacteria;p__Firmicutes_A;c__Clostridia;o__Peptostreptococcales;f__Peptostreptococcaceae;g__Intestinibacter	4	0.0336266	[0.135, -0.068]	0.566172	0.515275	0.745117	0.559264	0.777971	FALSE
HMDB0000019	Alpha-ketoisovaleric acid	d__Bacteria;p__Firmicutes_A;c__Clostridia;o__Peptostreptococcales;f__Peptostreptococcaceae;g__Romboutsia	5	0.0276148	[0.095, -0.04]	0.185235	0.424631	0.6733	0.422823	0.686018	FALSE
HMDB0000019	Alpha-ketoisovaleric acid	d__Bacteria;p__Bacteroidota;c__Bacteroidia;o__Bacteroidales;f__Rikenellaceae;g__Alistipes	5	-0.0375584	[0.036, -0.111]	0.358483	0.315967	0.571668	0.350087	0.629131	FALSE
HMDB0000019	Alpha-ketoisovaleric acid	d__Bacteria;p__Bacteroidota;c__Bacteroidia;o__Bacteroidales;f__Rikenellaceae;g__Alistipes_A	5	-0.0320194	[0.024, -0.088]	0	0.263988	0.516307	0.0885454	0.336468	FALSE
HMDB0000019	Alpha-ketoisovaleric acid	d__Bacteria;p__Firmicutes_A;c__Clostridia;o__Oscillospirales;f__Ruminococcaceae;g__Faecalibacterium	5	0.00553763	[0.073, -0.062]	0.209718	0.872423	0.946697	0.871618	0.945659	FALSE
HMDB0000019	Alpha-ketoisovaleric acid	d__Bacteria;p__Firmicutes_A;c__Clostridia;o__Oscillospirales;f__Ruminococcaceae;g__Gemmiger	5	0.0206265	[0.087, -0.045]	0.223952	0.540002	0.762761	0.567014	0.782609	FALSE
HMDB0000019	Alpha-ketoisovaleric acid	d__Bacteria;p__Firmicutes_A;c__Clostridia;o__Oscillospirales;f__Ruminococcaceae;g__Neobittarella	5	-0.0166148	[0.05, -0.084]	0.254465	0.627184	0.82044	0.650349	0.83516	FALSE
HMDB0000019	Alpha-ketoisovaleric acid	d__Bacteria;p__Firmicutes_A;c__Clostridia;o__Oscillospirales;f__Ruminococcaceae;g__Ruminiclostridium_E	5	-0.0292921	[0.027, -0.085]	0	0.306843	0.562905	0.292206	0.577941	FALSE
HMDB0000019	Alpha-ketoisovaleric acid	d__Bacteria;p__Firmicutes_A;c__Clostridia;o__Oscillospirales;f__Ruminococcaceae;g__Ruminococcus	4	-0.0156851	[0.089, -0.121]	0.610658	0.769536	0.898858	0.78363	0.903975	FALSE
HMDB0000019	Alpha-ketoisovaleric acid	d__Bacteria;p__Firmicutes_A;c__Clostridia;o__Oscillospirales;f__Ruminococcaceae;g__Ruminococcus_C	5	0.026144	[0.082, -0.03]	0	0.361743	0.617731	0.363458	0.639325	FALSE
HMDB0000019	Alpha-ketoisovaleric acid	d__Bacteria;p__Firmicutes_A;c__Clostridia;o__Oscillospirales;f__Ruminococcaceae;g__Ruminococcus_D	5	-0.00561106	[0.068, -0.079]	0.393905	0.881037	0.950941	0.892016	0.954541	FALSE
HMDB0000019	Alpha-ketoisovaleric acid	d__Bacteria;p__Firmicutes_A;c__Clostridia;o__Oscillospirales;f__Ruminococcaceae;g__Ruthenibacterium	5	0.0625381	[0.195, -0.07]	0.806121	0.355453	0.612303	0.405115	0.673128	FALSE
HMDB0000019	Alpha-ketoisovaleric acid	d__Bacteria;p__Firmicutes_A;c__Clostridia;o__Oscillospirales;f__Ruminococcaceae;g__UBA1394	5	-0.0116695	[0.047, -0.07]	0.157504	0.69735	0.861193	0.730426	0.877623	FALSE
HMDB0000019	Alpha-ketoisovaleric acid	d__Bacteria;p__Firmicutes_C;c__Negativicutes;o__Selenomonadales;f__Selenomonadaceae;g__Megamonas	4	-0.0196276	[0.043, -0.082]	0	0.538923	0.762121	0.369099	0.643496	FALSE
HMDB0000019	Alpha-ketoisovaleric acid	d__Bacteria;p__Firmicutes;c__Bacilli;o__Lactobacillales;f__Streptococcaceae;g__Streptococcus	5	0.0744878	[0.248, -0.099]	0.864827	0.40131	0.654008	0.460341	0.712392	FALSE
HMDB0000019	Alpha-ketoisovaleric acid	d__Bacteria;p__Bacteroidota;c__Bacteroidia;o__Bacteroidales;f__Tannerellaceae;g__Parabacteroides	5	-0.0135891	[0.043, -0.07]	0	0.63548	0.82534	0.584435	0.794545	FALSE
HMDB0000019	Alpha-ketoisovaleric acid	d__Bacteria;p__Firmicutes_A;c__Clostridia;o__Monoglobales_A;f__UBA1381;g__CAG-41	5	0.00334949	[0.093, -0.086]	0.568811	0.941385	0.97807	0.946529	0.979973	FALSE
HMDB0000019	Alpha-ketoisovaleric acid	d__Bacteria;p__Firmicutes_C;c__Negativicutes;o__Veillonellales;f__Veillonellaceae;g__Veillonella	5	-0.0274984	[0.029, -0.084]	0	0.337409	0.594035	0.354251	0.632229	FALSE
HMDB0000020	p-Hydroxyphenylacetic acid	d__Bacteria;p__Firmicutes_C;c__Negativicutes;o__Acidaminococcales;f__Acidaminococcaceae;g__Acidaminococcus	7	0.0619955	[0.154, -0.03]	0.705614	0.185255	0.418363	0.217366	0.503942	FALSE
HMDB0000020	p-Hydroxyphenylacetic acid	d__Bacteria;p__Firmicutes_C;c__Negativicutes;o__Acidaminococcales;f__Acidaminococcaceae;g__Phascolarctobacterium	6	-0.0425699	[0.053, -0.138]	0.672217	0.380978	0.635937	0.412993	0.678425	FALSE
HMDB0000020	p-Hydroxyphenylacetic acid	d__Bacteria;p__Firmicutes_C;c__Negativicutes;o__Acidaminococcales;f__Acidaminococcaceae;g__Phascolarctobacterium_A	6	-0.0180926	[0.045, -0.081]	0.190288	0.574447	0.785206	0.578332	0.790298	FALSE
HMDB0000020	p-Hydroxyphenylacetic acid	d__Bacteria;p__Firmicutes_A;c__Clostridia;o__Oscillospirales;f__Acutalibacteraceae;g__Acutalibacter	5	-0.0781324	[-0.022, -0.134]	0	0.00641669	0.0381102	0.00611847	0.115628	FALSE
HMDB0000020	p-Hydroxyphenylacetic acid	d__Bacteria;p__Firmicutes_A;c__Clostridia;o__Oscillospirales;f__Acutalibacteraceae;g__CAG-177	6	-0.131043	[-0.078, -0.184]	0	1.14736e-06	2.90706e-05	6.93225e-05	0.0208023	TRUE
HMDB0000020	p-Hydroxyphenylacetic acid	d__Bacteria;p__Firmicutes_A;c__Clostridia;o__Oscillospirales;f__Acutalibacteraceae;g__CAG-180	5	-0.0944064	[-0.038, -0.151]	0	0.000989773	0.00865083	0.00127311	0.0692811	TRUE
HMDB0000020	p-Hydroxyphenylacetic acid	d__Bacteria;p__Firmicutes_A;c__Clostridia;o__Oscillospirales;f__Acutalibacteraceae;g__CAG-217	6	-0.0717204	[-0.019, -0.125]	0	0.00775943	0.0441013	0.0252253	0.19877	FALSE
HMDB0000020	p-Hydroxyphenylacetic acid	d__Bacteria;p__Firmicutes_A;c__Clostridia;o__Oscillospirales;f__Acutalibacteraceae;g__Clostridium_A	5	-0.0907682	[0.029, -0.21]	0.799087	0.137157	0.346485	0.194558	0.479702	FALSE
HMDB0000020	p-Hydroxyphenylacetic acid	d__Bacteria;p__Firmicutes_A;c__Clostridia;o__Oscillospirales;f__Acutalibacteraceae;g__Eubacterium_R	6	-0.0664813	[-0.014, -0.119]	0	0.0136693	0.0675123	0.0565052	0.278037	FALSE
HMDB0000020	p-Hydroxyphenylacetic acid	d__Bacteria;p__Firmicutes_A;c__Clostridia;o__Oscillospirales;f__Acutalibacteraceae;g__Ruminococcus_E	6	-0.129468	[-0.032, -0.227]	0.709065	0.00900448	0.0494281	0.0422776	0.24654	FALSE
HMDB0000020	p-Hydroxyphenylacetic acid	d__Bacteria;p__Firmicutes_A;c__Clostridia;o__Oscillospirales;f__Acutalibacteraceae;g__UBA1417	6	-0.141199	[-0.044, -0.238]	0.665675	0.00426301	0.0277853	0.0402972	0.242387	FALSE
HMDB0000020	p-Hydroxyphenylacetic acid	d__Bacteria;p__Firmicutes_A;c__Clostridia;o__Oscillospirales;f__Acutalibacteraceae;g__UBA1691	4	-0.108137	[-0.002, -0.215]	0.649227	0.0466305	0.166163	0.118805	0.382071	FALSE
HMDB0000020	p-Hydroxyphenylacetic acid	d__Bacteria;p__Firmicutes_A;c__Clostridia;o__Oscillospirales;f__Acutalibacteraceae;g__UMGS403	4	-0.0577653	[0.02, -0.135]	0.426237	0.143181	0.355795	0.29646	0.581753	FALSE
HMDB0000020	p-Hydroxyphenylacetic acid	d__Bacteria;p__Verrucomicrobiota;c__Verrucomicrobiae;o__Verrucomicrobiales;f__Akkermansiaceae;g__Akkermansia	7	-0.120297	[-0.01, -0.231]	0.766025	0.0325185	0.12782	0.0780083	0.319399	FALSE
HMDB0000020	p-Hydroxyphenylacetic acid	d__Bacteria;p__Firmicutes_A;c__Clostridia;o__Lachnospirales;f__Anaerotignaceae;g__Anaerotignum	6	-0.046798	[0.037, -0.131]	0.600053	0.274792	0.528649	0.291807	0.57765	FALSE
HMDB0000020	p-Hydroxyphenylacetic acid	d__Bacteria;p__Bacteroidota;c__Bacteroidia;o__Bacteroidales;f__Bacteroidaceae;g__Bacteroides	7	0.0239769	[0.103, -0.055]	0.566432	0.55303	0.772078	0.568033	0.783505	FALSE
HMDB0000020	p-Hydroxyphenylacetic acid	d__Bacteria;p__Bacteroidota;c__Bacteroidia;o__Bacteroidales;f__Bacteroidaceae;g__Paraprevotella	7	-0.0304872	[0.037, -0.098]	0.379377	0.374571	0.629927	0.39102	0.662698	FALSE
HMDB0000020	p-Hydroxyphenylacetic acid	d__Bacteria;p__Bacteroidota;c__Bacteroidia;o__Bacteroidales;f__Bacteroidaceae;g__Phocaeicola	6	0.067467	[0.157, -0.022]	0.621868	0.140374	0.351504	0.19301	0.477987	FALSE
HMDB0000020	p-Hydroxyphenylacetic acid	d__Bacteria;p__Bacteroidota;c__Bacteroidia;o__Bacteroidales;f__Bacteroidaceae;g__Prevotella	7	-0.0402503	[0.01, -0.091]	0	0.118287	0.314518	0.117473	0.380588	FALSE
HMDB0000020	p-Hydroxyphenylacetic acid	d__Bacteria;p__Bacteroidota;c__Bacteroidia;o__Bacteroidales;f__Bacteroidaceae;g__Prevotellamassilia	5	-0.030532	[0.028, -0.089]	0	0.309483	0.565742	0.341548	0.621612	FALSE
HMDB0000020	p-Hydroxyphenylacetic acid	d__Bacteria;p__Bacteroidota;c__Bacteroidia;o__Bacteroidales;f__Barnesiellaceae;g__Barnesiella	6	-0.12667	[-0.054, -0.199]	0.437553	0.000640515	0.00609528	0.02074	0.185642	FALSE
HMDB0000020	p-Hydroxyphenylacetic acid	d__Bacteria;p__Actinobacteriota;c__Actinomycetia;o__Actinomycetales;f__Bifidobacteriaceae;g__Bifidobacterium	6	0.0891863	[0.203, -0.025]	0.717837	0.125808	0.327795	0.193528	0.478543	FALSE
HMDB0000020	p-Hydroxyphenylacetic acid	d__Bacteria;p__Proteobacteria;c__Gammaproteobacteria;o__Burkholderiales;f__Burkholderiaceae;g__Parasutterella	6	0.00477064	[0.082, -0.072]	0.489421	0.90313	0.961276	0.908127	0.96256	FALSE
HMDB0000020	p-Hydroxyphenylacetic acid	d__Bacteria;p__Proteobacteria;c__Gammaproteobacteria;o__Burkholderiales;f__Burkholderiaceae;g__Sutterella	7	0.00360739	[0.056, -0.048]	0.0821301	0.891765	0.955547	0.898274	0.957096	FALSE
HMDB0000020	p-Hydroxyphenylacetic acid	d__Bacteria;p__Firmicutes_A;c__Clostridia;o__Oscillospirales;f__Butyricicoccaceae;g__Agathobaculum	6	-0.0370143	[0.026, -0.1]	0.156844	0.248419	0.498549	0.253032	0.541109	FALSE
HMDB0000020	p-Hydroxyphenylacetic acid	d__Bacteria;p__Firmicutes_A;c__Clostridia_A;o__Christensenellales;f__CAG-138;g__PeH17	4	-0.164976	[-0.102, -0.228]	0	2.41011e-07	7.5465e-06	0.000811359	0.0599906	TRUE
HMDB0000020	p-Hydroxyphenylacetic acid	d__Bacteria;p__Proteobacteria;c__Alphaproteobacteria;o__RF32;f__CAG-239;g__CAG-495	6	-0.116389	[-0.019, -0.213]	0.679087	0.0187833	0.0853364	0.0626702	0.289962	FALSE
HMDB0000020	p-Hydroxyphenylacetic acid	d__Bacteria;p__Firmicutes_A;c__Clostridia_A;o__Christensenellales;f__CAG-74;g__UBA11524	6	-0.137619	[-0.085, -0.19]	0	3.2455e-07	9.77865e-06	0.00178172	0.0774981	TRUE
HMDB0000020	p-Hydroxyphenylacetic acid	d__Bacteria;p__Firmicutes_A;c__Clostridia;o__Clostridiales;f__Clostridiaceae;g__Clostridium	7	0.0668986	[0.158, -0.024]	0.688425	0.149431	0.365392	0.1895	0.474314	FALSE
HMDB0000020	p-Hydroxyphenylacetic acid	d__Bacteria;p__Actinobacteriota;c__Coriobacteriia;o__Coriobacteriales;f__Coriobacteriaceae;g__Collinsella	7	-0.0363682	[0.014, -0.087]	0.186001	0.158192	0.378358	0.250023	0.53825	FALSE
HMDB0000020	p-Hydroxyphenylacetic acid	d__Bacteria;p__Desulfobacterota;c__Desulfovibrionia;o__Desulfovibrionales;f__Desulfovibrionaceae;g__Bilophila	7	-0.0229797	[0.054, -0.1]	0.55642	0.557891	0.77545	0.545871	0.769039	FALSE
HMDB0000020	p-Hydroxyphenylacetic acid	d__Bacteria;p__Firmicutes_C;c__Negativicutes;o__Veillonellales;f__Dialisteraceae;g__Dialister	7	-0.0120794	[0.038, -0.063]	0	0.639334	0.827287	0.650087	0.834967	FALSE
HMDB0000020	p-Hydroxyphenylacetic acid	d__Bacteria;p__Actinobacteriota;c__Coriobacteriia;o__Coriobacteriales;f__Eggerthellaceae;g__Eggerthella	6	0.0791437	[0.145, 0.014]	0.308531	0.0177793	0.0819404	0.0669435	0.299025	FALSE
HMDB0000020	p-Hydroxyphenylacetic acid	d__Bacteria;p__Proteobacteria;c__Gammaproteobacteria;o__Enterobacterales;f__Enterobacteriaceae;g__Escherichia	7	0.0519874	[0.14, -0.036]	0.668433	0.24514	0.494685	0.274838	0.56329	FALSE
HMDB0000020	p-Hydroxyphenylacetic acid	d__Bacteria;p__Proteobacteria;c__Gammaproteobacteria;o__Enterobacterales;f__Enterobacteriaceae;g__Klebsiella	5	0.0912477	[0.192, -0.01]	0.6225	0.0768108	0.235465	0.145938	0.420925	FALSE
HMDB0000020	p-Hydroxyphenylacetic acid	d__Bacteria;p__Firmicutes;c__Bacilli;o__Erysipelotrichales;f__Erysipelatoclostridiaceae;g__Catenibacterium	6	-0.0623372	[0.014, -0.138]	0.472028	0.107484	0.295369	0.178782	0.461298	FALSE
HMDB0000020	p-Hydroxyphenylacetic acid	d__Bacteria;p__Firmicutes;c__Bacilli;o__Erysipelotrichales;f__Erysipelatoclostridiaceae;g__Erysipelatoclostridium	6	0.121433	[0.212, 0.03]	0.64753	0.00887245	0.0488931	0.0443778	0.251551	FALSE
HMDB0000020	p-Hydroxyphenylacetic acid	d__Bacteria;p__Firmicutes;c__Bacilli;o__Erysipelotrichales;f__Erysipelatoclostridiaceae;g__Faecalibacillus	6	-0.0466042	[0.017, -0.11]	0.307389	0.148002	0.363437	0.224255	0.510316	FALSE
HMDB0000020	p-Hydroxyphenylacetic acid	d__Bacteria;p__Firmicutes;c__Bacilli;o__Erysipelotrichales;f__Erysipelotrichaceae;g__Clostridium_AQ	6	0.104474	[0.158, 0.051]	0	0.000127363	0.0016288	0.00781245	0.127453	FALSE
HMDB0000020	p-Hydroxyphenylacetic acid	d__Bacteria;p__Firmicutes;c__Bacilli;o__Erysipelotrichales;f__Erysipelotrichaceae;g__Holdemanella	6	-0.0197854	[0.033, -0.073]	0.0779301	0.463032	0.706128	0.512242	0.746823	FALSE
HMDB0000020	p-Hydroxyphenylacetic acid	d__Bacteria;p__Fusobacteriota;c__Fusobacteriia;o__Fusobacteriales;f__Fusobacteriaceae;g__Fusobacterium_A	4	0.0150761	[0.087, -0.057]	0.0295647	0.681627	0.852107	0.66838	0.846231	FALSE
HMDB0000020	p-Hydroxyphenylacetic acid	d__Bacteria;p__Firmicutes_A;c__Clostridia;o__Lachnospirales;f__Lachnospiraceae;g__Acetatifactor	6	-0.0902869	[-0.008, -0.173]	0.569929	0.0323164	0.12724	0.0788159	0.321095	FALSE
HMDB0000020	p-Hydroxyphenylacetic acid	d__Bacteria;p__Firmicutes_A;c__Clostridia;o__Lachnospirales;f__Lachnospiraceae;g__Agathobacter	6	0.0216678	[0.132, -0.089]	0.745546	0.700149	0.862728	0.716098	0.870325	FALSE
HMDB0000020	p-Hydroxyphenylacetic acid	d__Bacteria;p__Firmicutes_A;c__Clostridia;o__Lachnospirales;f__Lachnospiraceae;g__Anaerobutyricum	6	-0.0760075	[0.015, -0.167]	0.641219	0.102239	0.285703	0.159334	0.437097	FALSE
HMDB0000020	p-Hydroxyphenylacetic acid	d__Bacteria;p__Firmicutes_A;c__Clostridia;o__Lachnospirales;f__Lachnospiraceae;g__Anaerostipes	7	0.0438848	[0.094, -0.007]	0	0.088559	0.259115	0.127282	0.394418	FALSE
HMDB0000020	p-Hydroxyphenylacetic acid	d__Bacteria;p__Firmicutes_A;c__Clostridia;o__Lachnospirales;f__Lachnospiraceae;g__Bariatricus	6	-0.0174832	[0.035, -0.07]	0	0.516336	0.74571	0.409577	0.676166	FALSE
HMDB0000020	p-Hydroxyphenylacetic acid	d__Bacteria;p__Firmicutes_A;c__Clostridia;o__Lachnospirales;f__Lachnospiraceae;g__Blautia	6	0.168391	[0.235, 0.102]	0.258555	6.87054e-07	1.85555e-05	0.00242824	0.0866005	TRUE
HMDB0000020	p-Hydroxyphenylacetic acid	d__Bacteria;p__Firmicutes_A;c__Clostridia;o__Lachnospirales;f__Lachnospiraceae;g__Blautia_A	7	0.0578857	[0.132, -0.016]	0.511194	0.124642	0.326158	0.1805	0.463667	FALSE
HMDB0000020	p-Hydroxyphenylacetic acid	d__Bacteria;p__Firmicutes_A;c__Clostridia;o__Lachnospirales;f__Lachnospiraceae;g__Butyrivibrio_A	5	-0.0611046	[0.028, -0.15]	0.57313	0.17701	0.405881	0.226044	0.512266	FALSE
HMDB0000020	p-Hydroxyphenylacetic acid	d__Bacteria;p__Firmicutes_A;c__Clostridia;o__Lachnospirales;f__Lachnospiraceae;g__CAG-127	6	-0.14332	[-0.073, -0.213]	0.405036	6.13487e-05	0.000886487	0.0112832	0.14699	FALSE
HMDB0000020	p-Hydroxyphenylacetic acid	d__Bacteria;p__Firmicutes_A;c__Clostridia;o__Lachnospirales;f__Lachnospiraceae;g__CAG-317	4	-0.0173241	[0.045, -0.08]	0	0.587717	0.793848	0.564369	0.781135	FALSE
HMDB0000020	p-Hydroxyphenylacetic acid	d__Bacteria;p__Firmicutes_A;c__Clostridia;o__Lachnospirales;f__Lachnospiraceae;g__CAG-81	6	0.0204901	[0.116, -0.075]	0.664282	0.672987	0.847201	0.691848	0.857909	FALSE
HMDB0000020	p-Hydroxyphenylacetic acid	d__Bacteria;p__Firmicutes_A;c__Clostridia;o__Lachnospirales;f__Lachnospiraceae;g__Clostridium_Q	6	-0.0397078	[0.101, -0.18]	0.873442	0.579437	0.788467	0.595104	0.801901	FALSE
HMDB0000020	p-Hydroxyphenylacetic acid	d__Bacteria;p__Firmicutes_A;c__Clostridia;o__Lachnospirales;f__Lachnospiraceae;g__Coprococcus	7	-0.0921069	[-0.042, -0.143]	0	0.000351015	0.00370838	0.000257054	0.0372798	TRUE
HMDB0000020	p-Hydroxyphenylacetic acid	d__Bacteria;p__Firmicutes_A;c__Clostridia;o__Lachnospirales;f__Lachnospiraceae;g__Dorea	7	0.0103237	[0.11, -0.09]	0.698398	0.83949	0.93201	0.852744	0.937822	FALSE
HMDB0000020	p-Hydroxyphenylacetic acid	d__Bacteria;p__Firmicutes_A;c__Clostridia;o__Lachnospirales;f__Lachnospiraceae;g__Dorea_A	7	-0.0633623	[-0.013, -0.114]	0	0.0139358	0.0684077	0.0293881	0.212225	FALSE
HMDB0000020	p-Hydroxyphenylacetic acid	d__Bacteria;p__Firmicutes_A;c__Clostridia;o__Lachnospirales;f__Lachnospiraceae;g__Eisenbergiella	6	-0.0641313	[0.006, -0.135]	0.389386	0.0748592	0.231104	0.112808	0.373737	FALSE
HMDB0000020	p-Hydroxyphenylacetic acid	d__Bacteria;p__Firmicutes_A;c__Clostridia;o__Lachnospirales;f__Lachnospiraceae;g__Enterocloster	6	0.15582	[0.264, 0.047]	0.731169	0.00485415	0.0308394	0.0401706	0.242012	FALSE
HMDB0000020	p-Hydroxyphenylacetic acid	d__Bacteria;p__Firmicutes_A;c__Clostridia;o__Lachnospirales;f__Lachnospiraceae;g__Eubacterium_F	6	-0.138534	[-0.086, -0.191]	0	2.70993e-07	8.33403e-06	0.00152195	0.0723946	TRUE
HMDB0000020	p-Hydroxyphenylacetic acid	d__Bacteria;p__Firmicutes_A;c__Clostridia;o__Lachnospirales;f__Lachnospiraceae;g__Eubacterium_G	6	-0.00636515	[0.113, -0.126]	0.801441	0.916703	0.966855	0.920926	0.968313	FALSE
HMDB0000020	p-Hydroxyphenylacetic acid	d__Bacteria;p__Firmicutes_A;c__Clostridia;o__Lachnospirales;f__Lachnospiraceae;g__Eubacterium_I	6	0.0103295	[0.085, -0.064]	0.473242	0.785785	0.906494	0.792844	0.908712	FALSE
HMDB0000020	p-Hydroxyphenylacetic acid	d__Bacteria;p__Firmicutes_A;c__Clostridia;o__Lachnospirales;f__Lachnospiraceae;g__Faecalimonas	5	0.0956451	[0.185, 0.006]	0.593857	0.0365045	0.138964	0.0886689	0.336593	FALSE
HMDB0000020	p-Hydroxyphenylacetic acid	d__Bacteria;p__Firmicutes_A;c__Clostridia;o__Lachnospirales;f__Lachnospiraceae;g__Fusicatenibacter	6	-0.0301865	[0.027, -0.087]	0	0.3006	0.556613	0.309119	0.592969	FALSE
HMDB0000020	p-Hydroxyphenylacetic acid	d__Bacteria;p__Firmicutes_A;c__Clostridia;o__Lachnospirales;f__Lachnospiraceae;g__KLE1615	6	-0.0861532	[-0.032, -0.14]	0.0863626	0.00176616	0.0137426	0.0286474	0.210553	FALSE
HMDB0000020	p-Hydroxyphenylacetic acid	d__Bacteria;p__Firmicutes_A;c__Clostridia;o__Lachnospirales;f__Lachnospiraceae;g__Lachnospira	7	0.0125953	[0.065, -0.04]	0.246572	0.639049	0.827187	0.690257	0.857138	FALSE
HMDB0000020	p-Hydroxyphenylacetic acid	d__Bacteria;p__Firmicutes_A;c__Clostridia;o__Lachnospirales;f__Lachnospiraceae;g__Mediterraneibacter	6	-0.0619437	[0.033, -0.157]	0.673208	0.202428	0.441536	0.2664	0.555345	FALSE
HMDB0000020	p-Hydroxyphenylacetic acid	d__Bacteria;p__Firmicutes_A;c__Clostridia;o__Lachnospirales;f__Lachnospiraceae;g__Roseburia	7	0.0734985	[0.124, 0.023]	0	0.00434082	0.0281935	0.0210148	0.185801	FALSE
HMDB0000020	p-Hydroxyphenylacetic acid	d__Bacteria;p__Firmicutes_A;c__Clostridia;o__Lachnospirales;f__Lachnospiraceae;g__RUG115	6	-0.0553276	[0.031, -0.142]	0.604818	0.208552	0.449958	0.252419	0.540575	FALSE
HMDB0000020	p-Hydroxyphenylacetic acid	d__Bacteria;p__Firmicutes_A;c__Clostridia;o__Lachnospirales;f__Lachnospiraceae;g__Ruminococcus_A	6	0.00914203	[0.062, -0.044]	0.0887622	0.734544	0.880912	0.759137	0.891286	FALSE
HMDB0000020	p-Hydroxyphenylacetic acid	d__Bacteria;p__Firmicutes_A;c__Clostridia;o__Lachnospirales;f__Lachnospiraceae;g__Ruminococcus_B	7	0.178419	[0.267, 0.09]	0.687351	7.47736e-05	0.00103997	0.00560595	0.112521	FALSE
HMDB0000020	p-Hydroxyphenylacetic acid	d__Bacteria;p__Firmicutes_A;c__Clostridia;o__Lachnospirales;f__Lachnospiraceae;g__TF01-11	6	-0.0708723	[-0.018, -0.124]	0	0.00851643	0.0473506	0.0127531	0.153662	FALSE
HMDB0000020	p-Hydroxyphenylacetic acid	d__Bacteria;p__Firmicutes_A;c__Clostridia;o__Lachnospirales;f__Lachnospiraceae;g__UBA7182	6	-0.0585963	[0.018, -0.135]	0.497524	0.135117	0.343435	0.173349	0.454762	FALSE
HMDB0000020	p-Hydroxyphenylacetic acid	d__Bacteria;p__Firmicutes_A;c__Clostridia;o__Lachnospirales;f__Lachnospiraceae;g__UBA9502	6	0.0185205	[0.103, -0.066]	0.591863	0.667638	0.843962	0.692387	0.858203	FALSE
HMDB0000020	p-Hydroxyphenylacetic acid	d__Bacteria;p__Firmicutes_A;c__Clostridia;o__Lachnospirales;f__Lachnospiraceae;g__UMGS1375	6	-0.0361347	[0.042, -0.114]	0.519776	0.362428	0.61835	0.361933	0.638347	FALSE
HMDB0000020	p-Hydroxyphenylacetic acid	d__Bacteria;p__Firmicutes;c__Bacilli;o__Lactobacillales;f__Lactobacillaceae;g__Lactobacillus	6	0.00577205	[0.059, -0.048]	0	0.832352	0.928698	0.772001	0.898093	FALSE
HMDB0000020	p-Hydroxyphenylacetic acid	d__Bacteria;p__Bacteroidota;c__Bacteroidia;o__Bacteroidales;f__Marinifilaceae;g__Odoribacter	7	-0.176786	[-0.118, -0.236]	0.229591	4.14565e-09	2.08391e-07	0.00105548	0.0654618	TRUE
HMDB0000020	p-Hydroxyphenylacetic acid	d__Bacteria;p__Bacteroidota;c__Bacteroidia;o__Bacteroidales;f__Muribaculaceae;g__CAG-279	4	-0.024785	[0.042, -0.091]	0.145501	0.466508	0.708539	0.530846	0.759834	FALSE
HMDB0000020	p-Hydroxyphenylacetic acid	d__Bacteria;p__Firmicutes_A;c__Clostridia;o__Oscillospirales;f__Oscillospiraceae;g__CAG-103	4	-0.191899	[-0.129, -0.255]	0	1.88537e-09	1.03723e-07	0.00141766	0.0707829	TRUE
HMDB0000020	p-Hydroxyphenylacetic acid	d__Bacteria;p__Firmicutes_A;c__Clostridia;o__Oscillospirales;f__Oscillospiraceae;g__CAG-110	4	-0.225359	[-0.146, -0.304]	0.370213	2.34101e-08	9.7268e-07	0.0130133	0.154848	FALSE
HMDB0000020	p-Hydroxyphenylacetic acid	d__Bacteria;p__Firmicutes_A;c__Clostridia;o__Oscillospirales;f__Oscillospiraceae;g__CAG-170	4	-0.201645	[-0.139, -0.264]	0	2.7456e-10	1.83708e-08	0.00349847	0.0982577	TRUE
HMDB0000020	p-Hydroxyphenylacetic acid	d__Bacteria;p__Firmicutes_A;c__Clostridia;o__Oscillospirales;f__Oscillospiraceae;g__CAG-83	6	-0.210285	[-0.157, -0.263]	0	5.89933e-15	1.08855e-12	0.000186428	0.0339947	TRUE
HMDB0000020	p-Hydroxyphenylacetic acid	d__Bacteria;p__Firmicutes_A;c__Clostridia;o__Oscillospirales;f__Oscillospiraceae;g__Dysosmobacter	6	-0.197389	[-0.129, -0.266]	0.341287	1.92209e-08	8.19248e-07	0.00181882	0.0781961	TRUE
HMDB0000020	p-Hydroxyphenylacetic acid	d__Bacteria;p__Firmicutes_A;c__Clostridia;o__Oscillospirales;f__Oscillospiraceae;g__ER4	6	-0.20186	[-0.134, -0.27]	0.363975	6.8607e-09	3.27155e-07	0.002164	0.0833974	TRUE
HMDB0000020	p-Hydroxyphenylacetic acid	d__Bacteria;p__Firmicutes_A;c__Clostridia;o__Oscillospirales;f__Oscillospiraceae;g__Evtepia	4	-0.216315	[-0.043, -0.39]	0.855333	0.0144295	0.0702854	0.0917143	0.341435	FALSE
HMDB0000020	p-Hydroxyphenylacetic acid	d__Bacteria;p__Firmicutes_A;c__Clostridia;o__Oscillospirales;f__Oscillospiraceae;g__Flavonifractor	7	0.0455644	[0.099, -0.008]	0.343904	0.0965683	0.275031	0.212382	0.498805	FALSE
HMDB0000020	p-Hydroxyphenylacetic acid	d__Bacteria;p__Firmicutes_A;c__Clostridia;o__Oscillospirales;f__Oscillospiraceae;g__Lawsonibacter	6	-0.0532495	[0.071, -0.177]	0.832035	0.40076	0.653697	0.427059	0.689402	FALSE
HMDB0000020	p-Hydroxyphenylacetic acid	d__Bacteria;p__Firmicutes_A;c__Clostridia;o__Oscillospirales;f__Oscillospiraceae;g__NK3B98	4	-0.132362	[0.003, -0.268]	0.767324	0.0553171	0.187813	0.146795	0.421897	FALSE
HMDB0000020	p-Hydroxyphenylacetic acid	d__Bacteria;p__Firmicutes_A;c__Clostridia;o__Oscillospirales;f__Oscillospiraceae;g__UBA5446	4	-0.155987	[-0.093, -0.219]	0	1.0439e-06	2.67577e-05	0.00132217	0.0693147	TRUE
HMDB0000020	p-Hydroxyphenylacetic acid	d__Bacteria;p__Proteobacteria;c__Gammaproteobacteria;o__Enterobacterales;f__Pasteurellaceae;g__Haemophilus_D	6	0.0726864	[0.153, -0.008]	0.524372	0.0763066	0.234379	0.150528	0.427128	FALSE
HMDB0000020	p-Hydroxyphenylacetic acid	d__Bacteria;p__Firmicutes_A;c__Clostridia;o__Peptostreptococcales;f__Peptostreptococcaceae;g__Clostridioides	5	0.112781	[0.191, 0.034]	0.33801	0.00485512	0.0308394	0.0323303	0.22126	FALSE
HMDB0000020	p-Hydroxyphenylacetic acid	d__Bacteria;p__Firmicutes_A;c__Clostridia;o__Peptostreptococcales;f__Peptostreptococcaceae;g__Intestinibacter	5	0.102422	[0.17, 0.035]	0.0916274	0.00281594	0.0199276	0.0291385	0.211998	FALSE
HMDB0000020	p-Hydroxyphenylacetic acid	d__Bacteria;p__Firmicutes_A;c__Clostridia;o__Peptostreptococcales;f__Peptostreptococcaceae;g__Romboutsia	6	-0.013005	[0.062, -0.088]	0.448962	0.73437	0.880881	0.721751	0.873099	FALSE
HMDB0000020	p-Hydroxyphenylacetic acid	d__Bacteria;p__Bacteroidota;c__Bacteroidia;o__Bacteroidales;f__Rikenellaceae;g__Alistipes	7	-0.225592	[-0.139, -0.312]	0.615529	3.36627e-07	1.00913e-05	0.00270095	0.0903065	TRUE
HMDB0000020	p-Hydroxyphenylacetic acid	d__Bacteria;p__Bacteroidota;c__Bacteroidia;o__Bacteroidales;f__Rikenellaceae;g__Alistipes_A	6	-0.22853	[-0.176, -0.281]	0	2.18789e-17	6.24978e-15	1.15199e-05	0.0119322	TRUE
HMDB0000020	p-Hydroxyphenylacetic acid	d__Bacteria;p__Firmicutes_A;c__Clostridia;o__Oscillospirales;f__Ruminococcaceae;g__Faecalibacterium	7	-0.00703678	[0.064, -0.078]	0.445712	0.845287	0.93481	0.848719	0.936235	FALSE
HMDB0000020	p-Hydroxyphenylacetic acid	d__Bacteria;p__Firmicutes_A;c__Clostridia;o__Oscillospirales;f__Ruminococcaceae;g__Gemmiger	6	-0.151641	[-0.07, -0.233]	0.570407	0.000281717	0.00307693	0.0161605	0.169048	FALSE
HMDB0000020	p-Hydroxyphenylacetic acid	d__Bacteria;p__Firmicutes_A;c__Clostridia;o__Oscillospirales;f__Ruminococcaceae;g__Neobittarella	5	-0.0466972	[0.097, -0.19]	0.850974	0.522747	0.750917	0.549326	0.771347	FALSE
HMDB0000020	p-Hydroxyphenylacetic acid	d__Bacteria;p__Firmicutes_A;c__Clostridia;o__Oscillospirales;f__Ruminococcaceae;g__Ruminiclostridium_E	6	-0.140192	[-0.083, -0.198]	0.0619086	1.71494e-06	4.15558e-05	0.0040472	0.102327	FALSE
HMDB0000020	p-Hydroxyphenylacetic acid	d__Bacteria;p__Firmicutes_A;c__Clostridia;o__Oscillospirales;f__Ruminococcaceae;g__Ruminococcus	5	-0.164345	[-0.105, -0.223]	0	4.48785e-08	1.73375e-06	0.00238243	0.0861282	TRUE
HMDB0000020	p-Hydroxyphenylacetic acid	d__Bacteria;p__Firmicutes_A;c__Clostridia;o__Oscillospirales;f__Ruminococcaceae;g__Ruminococcus_C	6	-0.134229	[-0.081, -0.187]	0	6.2677e-07	1.72249e-05	0.00205953	0.0816882	TRUE
HMDB0000020	p-Hydroxyphenylacetic acid	d__Bacteria;p__Firmicutes_A;c__Clostridia;o__Oscillospirales;f__Ruminococcaceae;g__Ruminococcus_D	6	-0.0932948	[0.001, -0.187]	0.66376	0.0522022	0.180349	0.119012	0.382173	FALSE
HMDB0000020	p-Hydroxyphenylacetic acid	d__Bacteria;p__Firmicutes_A;c__Clostridia;o__Oscillospirales;f__Ruminococcaceae;g__Ruthenibacterium	6	-0.0873938	[-0.002, -0.172]	0.60133	0.0438343	0.159216	0.101886	0.35568	FALSE
HMDB0000020	p-Hydroxyphenylacetic acid	d__Bacteria;p__Firmicutes_A;c__Clostridia;o__Oscillospirales;f__Ruminococcaceae;g__UBA1394	6	-0.0981604	[-0.045, -0.151]	0	0.000268584	0.00296417	0.0060257	0.114972	FALSE
HMDB0000020	p-Hydroxyphenylacetic acid	d__Bacteria;p__Firmicutes_C;c__Negativicutes;o__Selenomonadales;f__Selenomonadaceae;g__Megamonas	5	-0.0340563	[0.025, -0.093]	0	0.256954	0.508296	0.227942	0.514438	FALSE
HMDB0000020	p-Hydroxyphenylacetic acid	d__Bacteria;p__Firmicutes;c__Bacilli;o__Lactobacillales;f__Streptococcaceae;g__Streptococcus	7	0.0210286	[0.072, -0.03]	0.253217	0.41481	0.664982	0.50727	0.743352	FALSE
HMDB0000020	p-Hydroxyphenylacetic acid	d__Bacteria;p__Bacteroidota;c__Bacteroidia;o__Bacteroidales;f__Tannerellaceae;g__Parabacteroides	7	-0.0168976	[0.039, -0.073]	0.141277	0.552641	0.771776	0.570863	0.785341	FALSE
HMDB0000020	p-Hydroxyphenylacetic acid	d__Bacteria;p__Firmicutes_A;c__Clostridia;o__Monoglobales_A;f__UBA1381;g__CAG-41	6	0.00321696	[0.117, -0.111]	0.800159	0.955803	0.983478	0.956722	0.983812	FALSE
HMDB0000020	p-Hydroxyphenylacetic acid	d__Bacteria;p__Firmicutes_C;c__Negativicutes;o__Veillonellales;f__Veillonellaceae;g__Veillonella	7	0.202291	[0.3, 0.104]	0.753132	5.19659e-05	0.000774613	0.00562218	0.112521	FALSE
HMDB0000020	p-Hydroxyphenylacetic acid	Unclassified	3	-0.111946	[0.014, -0.238]	0.520276	0.0816448	0.245174	0.236989	0.523999	FALSE
HMDB0000022	3-Methoxytyramine	d__Bacteria;p__Firmicutes_C;c__Negativicutes;o__Acidaminococcales;f__Acidaminococcaceae;g__Acidaminococcus	3	-0.0186615	[0.065, -0.103]	0	0.663086	0.841686	0.605123	0.808186	FALSE
HMDB0000022	3-Methoxytyramine	d__Bacteria;p__Firmicutes_C;c__Negativicutes;o__Acidaminococcales;f__Acidaminococcaceae;g__Phascolarctobacterium	3	-0.0319874	[0.052, -0.116]	0	0.455213	0.698909	0.418849	0.682903	FALSE
HMDB0000022	3-Methoxytyramine	d__Bacteria;p__Firmicutes_A;c__Clostridia;o__Oscillospirales;f__Acutalibacteraceae;g__CAG-177	3	-0.00649424	[0.077, -0.09]	0	0.879495	0.949998	0.729101	0.877154	FALSE
HMDB0000022	3-Methoxytyramine	d__Bacteria;p__Firmicutes_A;c__Clostridia;o__Oscillospirales;f__Acutalibacteraceae;g__CAG-217	3	-0.0241195	[0.06, -0.108]	0	0.573384	0.784784	0.588349	0.797384	FALSE
HMDB0000022	3-Methoxytyramine	d__Bacteria;p__Firmicutes_A;c__Clostridia;o__Oscillospirales;f__Acutalibacteraceae;g__Eubacterium_R	3	0.047517	[0.166, -0.071]	0.435234	0.431367	0.678982	0.501972	0.740373	FALSE
HMDB0000022	3-Methoxytyramine	d__Bacteria;p__Firmicutes_A;c__Clostridia;o__Oscillospirales;f__Acutalibacteraceae;g__Ruminococcus_E	3	-0.0364264	[0.048, -0.12]	0	0.395112	0.649	0.315826	0.599294	FALSE
HMDB0000022	3-Methoxytyramine	d__Bacteria;p__Firmicutes_A;c__Clostridia;o__Oscillospirales;f__Acutalibacteraceae;g__UBA1417	3	-0.00751738	[0.119, -0.134]	0.50529	0.90697	0.963121	0.915185	0.965642	FALSE
HMDB0000022	3-Methoxytyramine	d__Bacteria;p__Verrucomicrobiota;c__Verrucomicrobiae;o__Verrucomicrobiales;f__Akkermansiaceae;g__Akkermansia	3	0.0980779	[0.182, 0.014]	0	0.0220415	0.0959145	0.0705145	0.306044	FALSE
HMDB0000022	3-Methoxytyramine	d__Bacteria;p__Firmicutes_A;c__Clostridia;o__Lachnospirales;f__Anaerotignaceae;g__Anaerotignum	3	-0.0348612	[0.049, -0.119]	0	0.415735	0.66566	0.387252	0.659094	FALSE
HMDB0000022	3-Methoxytyramine	d__Bacteria;p__Bacteroidota;c__Bacteroidia;o__Bacteroidales;f__Bacteroidaceae;g__Bacteroides	3	0.0854619	[0.169, 0.002]	0	0.0460289	0.164651	0.0693066	0.303863	FALSE
HMDB0000022	3-Methoxytyramine	d__Bacteria;p__Bacteroidota;c__Bacteroidia;o__Bacteroidales;f__Bacteroidaceae;g__Paraprevotella	3	-0.0196596	[0.064, -0.104]	0	0.646264	0.83117	0.271972	0.560472	FALSE
HMDB0000022	3-Methoxytyramine	d__Bacteria;p__Bacteroidota;c__Bacteroidia;o__Bacteroidales;f__Bacteroidaceae;g__Phocaeicola	3	-0.157272	[0.085, -0.399]	0.881239	0.203144	0.442612	0.32573	0.608123	FALSE
HMDB0000022	3-Methoxytyramine	d__Bacteria;p__Bacteroidota;c__Bacteroidia;o__Bacteroidales;f__Bacteroidaceae;g__Prevotella	3	0.0404991	[0.124, -0.043]	0	0.344424	0.601148	0.312212	0.595837	FALSE
HMDB0000022	3-Methoxytyramine	d__Bacteria;p__Bacteroidota;c__Bacteroidia;o__Bacteroidales;f__Barnesiellaceae;g__Barnesiella	3	0.00385094	[0.088, -0.08]	0	0.92841	0.972128	0.930073	0.971984	FALSE
HMDB0000022	3-Methoxytyramine	d__Bacteria;p__Actinobacteriota;c__Actinomycetia;o__Actinomycetales;f__Bifidobacteriaceae;g__Bifidobacterium	3	0.0576603	[0.269, -0.153]	0.815186	0.592469	0.796774	0.647706	0.833697	FALSE
HMDB0000022	3-Methoxytyramine	d__Bacteria;p__Proteobacteria;c__Gammaproteobacteria;o__Burkholderiales;f__Burkholderiaceae;g__Parasutterella	3	0.0746928	[0.159, -0.009]	0	0.0812078	0.244332	0.128849	0.396955	FALSE
HMDB0000022	3-Methoxytyramine	d__Bacteria;p__Proteobacteria;c__Gammaproteobacteria;o__Burkholderiales;f__Burkholderiaceae;g__Sutterella	3	0.0181312	[0.102, -0.066]	0.0911802	0.672178	0.846601	0.725654	0.875377	FALSE
HMDB0000022	3-Methoxytyramine	d__Bacteria;p__Firmicutes_A;c__Clostridia;o__Oscillospirales;f__Butyricicoccaceae;g__Agathobaculum	3	0.128706	[0.28, -0.022]	0.65407	0.0950689	0.272065	0.236081	0.523043	FALSE
HMDB0000022	3-Methoxytyramine	d__Bacteria;p__Proteobacteria;c__Alphaproteobacteria;o__RF32;f__CAG-239;g__CAG-495	3	0.0121318	[0.096, -0.072]	0	0.777008	0.902781	0.55274	0.773306	FALSE
HMDB0000022	3-Methoxytyramine	d__Bacteria;p__Firmicutes_A;c__Clostridia_A;o__Christensenellales;f__CAG-74;g__UBA11524	3	-0.0426077	[0.041, -0.127]	0	0.319889	0.576165	0.313182	0.596756	FALSE
HMDB0000022	3-Methoxytyramine	d__Bacteria;p__Firmicutes_A;c__Clostridia;o__Clostridiales;f__Clostridiaceae;g__Clostridium	3	-0.0244113	[0.06, -0.108]	0	0.568754	0.781215	0.30322	0.588185	FALSE
HMDB0000022	3-Methoxytyramine	d__Bacteria;p__Actinobacteriota;c__Coriobacteriia;o__Coriobacteriales;f__Coriobacteriaceae;g__Collinsella	3	0.0511773	[0.135, -0.033]	0.170295	0.232193	0.479576	0.390145	0.66197	FALSE
HMDB0000022	3-Methoxytyramine	d__Bacteria;p__Desulfobacterota;c__Desulfovibrionia;o__Desulfovibrionales;f__Desulfovibrionaceae;g__Bilophila	3	-0.0471491	[0.054, -0.148]	0.205114	0.359888	0.615909	0.436213	0.695753	FALSE
HMDB0000022	3-Methoxytyramine	d__Bacteria;p__Firmicutes_C;c__Negativicutes;o__Veillonellales;f__Dialisteraceae;g__Dialister	3	0.00918184	[0.093, -0.075]	0	0.830272	0.927632	0.83083	0.926547	FALSE
HMDB0000022	3-Methoxytyramine	d__Bacteria;p__Proteobacteria;c__Gammaproteobacteria;o__Enterobacterales;f__Enterobacteriaceae;g__Escherichia	3	-0.0636129	[0.02, -0.148]	0	0.137529	0.347158	0.0705251	0.306044	FALSE
HMDB0000022	3-Methoxytyramine	d__Bacteria;p__Firmicutes;c__Bacilli;o__Erysipelotrichales;f__Erysipelatoclostridiaceae;g__Erysipelatoclostridium	3	-0.00857397	[0.075, -0.093]	0	0.841354	0.93317	0.745347	0.884555	FALSE
HMDB0000022	3-Methoxytyramine	d__Bacteria;p__Firmicutes;c__Bacilli;o__Erysipelotrichales;f__Erysipelatoclostridiaceae;g__Faecalibacillus	3	0.0341416	[0.118, -0.05]	0	0.425426	0.673625	0.418199	0.682442	FALSE
HMDB0000022	3-Methoxytyramine	d__Bacteria;p__Firmicutes;c__Bacilli;o__Erysipelotrichales;f__Erysipelotrichaceae;g__Holdemanella	3	-0.0647704	[0.019, -0.149]	0	0.130514	0.335522	0.0328546	0.223045	FALSE
HMDB0000022	3-Methoxytyramine	d__Bacteria;p__Firmicutes_A;c__Clostridia;o__Lachnospirales;f__Lachnospiraceae;g__Acetatifactor	3	-0.037827	[0.059, -0.135]	0.205837	0.445551	0.69026	0.524475	0.755546	FALSE
HMDB0000022	3-Methoxytyramine	d__Bacteria;p__Firmicutes_A;c__Clostridia;o__Lachnospirales;f__Lachnospiraceae;g__Agathobacter	3	0.0147852	[0.135, -0.106]	0.446858	0.809958	0.91802	0.818618	0.920777	FALSE
HMDB0000022	3-Methoxytyramine	d__Bacteria;p__Firmicutes_A;c__Clostridia;o__Lachnospirales;f__Lachnospiraceae;g__Anaerobutyricum	3	0.030629	[0.12, -0.059]	0	0.504045	0.736694	0.544773	0.768513	FALSE
HMDB0000022	3-Methoxytyramine	d__Bacteria;p__Firmicutes_A;c__Clostridia;o__Lachnospirales;f__Lachnospiraceae;g__Anaerostipes	3	-0.00192755	[0.108, -0.112]	0.345645	0.972617	0.989716	0.974953	0.990726	FALSE
HMDB0000022	3-Methoxytyramine	d__Bacteria;p__Firmicutes_A;c__Clostridia;o__Lachnospirales;f__Lachnospiraceae;g__Bariatricus	3	0.0283482	[0.112, -0.056]	0	0.508102	0.740014	0.495672	0.736234	FALSE
HMDB0000022	3-Methoxytyramine	d__Bacteria;p__Firmicutes_A;c__Clostridia;o__Lachnospirales;f__Lachnospiraceae;g__Blautia	3	0.0511118	[0.209, -0.107]	0.674305	0.525577	0.753077	0.594021	0.801307	FALSE
HMDB0000022	3-Methoxytyramine	d__Bacteria;p__Firmicutes_A;c__Clostridia;o__Lachnospirales;f__Lachnospiraceae;g__Blautia_A	3	-0.0186975	[0.12, -0.157]	0.593785	0.791647	0.909664	0.813372	0.918396	FALSE
HMDB0000022	3-Methoxytyramine	d__Bacteria;p__Firmicutes_A;c__Clostridia;o__Lachnospirales;f__Lachnospiraceae;g__CAG-127	3	-0.0484801	[0.035, -0.132]	0	0.257727	0.509113	0.00153111	0.0725789	TRUE
HMDB0000022	3-Methoxytyramine	d__Bacteria;p__Firmicutes_A;c__Clostridia;o__Lachnospirales;f__Lachnospiraceae;g__CAG-81	3	-0.0126845	[0.081, -0.107]	0.0138728	0.791202	0.909472	0.796975	0.910716	FALSE
HMDB0000022	3-Methoxytyramine	d__Bacteria;p__Firmicutes_A;c__Clostridia;o__Lachnospirales;f__Lachnospiraceae;g__Clostridium_Q	3	0.016998	[0.12, -0.086]	0.188602	0.746158	0.887099	0.753805	0.888613	FALSE
HMDB0000022	3-Methoxytyramine	d__Bacteria;p__Firmicutes_A;c__Clostridia;o__Lachnospirales;f__Lachnospiraceae;g__Coprococcus	3	-0.0100577	[0.074, -0.094]	0	0.814364	0.920035	0.451425	0.70613	FALSE
HMDB0000022	3-Methoxytyramine	d__Bacteria;p__Firmicutes_A;c__Clostridia;o__Lachnospirales;f__Lachnospiraceae;g__Dorea	3	0.0464288	[0.187, -0.094]	0.60343	0.517145	0.746476	0.578827	0.790647	FALSE
HMDB0000022	3-Methoxytyramine	d__Bacteria;p__Firmicutes_A;c__Clostridia;o__Lachnospirales;f__Lachnospiraceae;g__Dorea_A	3	0.0265897	[0.147, -0.093]	0.455129	0.664299	0.842368	0.702411	0.863906	FALSE
HMDB0000022	3-Methoxytyramine	d__Bacteria;p__Firmicutes_A;c__Clostridia;o__Lachnospirales;f__Lachnospiraceae;g__Eisenbergiella	3	0.00310912	[0.087, -0.081]	0	0.942138	0.978161	0.931956	0.972891	FALSE
HMDB0000022	3-Methoxytyramine	d__Bacteria;p__Firmicutes_A;c__Clostridia;o__Lachnospirales;f__Lachnospiraceae;g__Enterocloster	3	0.0245435	[0.108, -0.059]	0	0.566663	0.779876	0.0692211	0.303755	FALSE
HMDB0000022	3-Methoxytyramine	d__Bacteria;p__Firmicutes_A;c__Clostridia;o__Lachnospirales;f__Lachnospiraceae;g__Eubacterium_F	3	0.0113828	[0.095, -0.073]	0	0.790444	0.908906	0.71443	0.869631	FALSE
HMDB0000022	3-Methoxytyramine	d__Bacteria;p__Firmicutes_A;c__Clostridia;o__Lachnospirales;f__Lachnospiraceae;g__Eubacterium_G	3	-0.0138223	[0.092, -0.12]	0.245711	0.798313	0.912341	0.804433	0.914514	FALSE
HMDB0000022	3-Methoxytyramine	d__Bacteria;p__Firmicutes_A;c__Clostridia;o__Lachnospirales;f__Lachnospiraceae;g__Eubacterium_I	3	-0.0547486	[0.041, -0.151]	0.310798	0.264896	0.517058	0.419076	0.68316	FALSE
HMDB0000022	3-Methoxytyramine	d__Bacteria;p__Firmicutes_A;c__Clostridia;o__Lachnospirales;f__Lachnospiraceae;g__Fusicatenibacter	3	-0.00715944	[0.077, -0.091]	0	0.867327	0.944598	0.876916	0.947738	FALSE
HMDB0000022	3-Methoxytyramine	d__Bacteria;p__Firmicutes_A;c__Clostridia;o__Lachnospirales;f__Lachnospiraceae;g__KLE1615	3	-0.0280339	[0.056, -0.112]	0	0.512817	0.743353	0.500454	0.739342	FALSE
HMDB0000022	3-Methoxytyramine	d__Bacteria;p__Firmicutes_A;c__Clostridia;o__Lachnospirales;f__Lachnospiraceae;g__Lachnospira	3	-0.015006	[0.069, -0.099]	0.233493	0.72612	0.876843	0.788061	0.90639	FALSE
HMDB0000022	3-Methoxytyramine	d__Bacteria;p__Firmicutes_A;c__Clostridia;o__Lachnospirales;f__Lachnospiraceae;g__Mediterraneibacter	3	-0.0407268	[0.059, -0.141]	0.145219	0.425188	0.67359	0.47238	0.720052	FALSE
HMDB0000022	3-Methoxytyramine	d__Bacteria;p__Firmicutes_A;c__Clostridia;o__Lachnospirales;f__Lachnospiraceae;g__Roseburia	3	-0.126228	[0.093, -0.346]	0.859699	0.259991	0.511884	0.367737	0.6424	FALSE
HMDB0000022	3-Methoxytyramine	d__Bacteria;p__Firmicutes_A;c__Clostridia;o__Lachnospirales;f__Lachnospiraceae;g__RUG115	3	-0.0164211	[0.068, -0.1]	0	0.701456	0.863224	0.660022	0.84088	FALSE
HMDB0000022	3-Methoxytyramine	d__Bacteria;p__Firmicutes_A;c__Clostridia;o__Lachnospirales;f__Lachnospiraceae;g__Ruminococcus_A	3	0.0215003	[0.105, -0.062]	0	0.615718	0.813075	0.0889961	0.337267	FALSE
HMDB0000022	3-Methoxytyramine	d__Bacteria;p__Firmicutes_A;c__Clostridia;o__Lachnospirales;f__Lachnospiraceae;g__Ruminococcus_B	3	-0.0426948	[0.041, -0.127]	0	0.3189	0.575069	0.188096	0.472714	FALSE
HMDB0000022	3-Methoxytyramine	d__Bacteria;p__Firmicutes_A;c__Clostridia;o__Lachnospirales;f__Lachnospiraceae;g__TF01-11	3	-0.00452112	[0.079, -0.088]	0.00120784	0.915943	0.966568	0.925619	0.970054	FALSE
HMDB0000022	3-Methoxytyramine	d__Bacteria;p__Firmicutes_A;c__Clostridia;o__Lachnospirales;f__Lachnospiraceae;g__UBA7182	3	0.0479474	[0.132, -0.036]	0	0.262994	0.515269	0.0232387	0.192718	FALSE
HMDB0000022	3-Methoxytyramine	d__Bacteria;p__Firmicutes_A;c__Clostridia;o__Lachnospirales;f__Lachnospiraceae;g__UBA9502	3	-0.0384622	[0.084, -0.161]	0.477718	0.537202	0.761106	0.604982	0.808161	FALSE
HMDB0000022	3-Methoxytyramine	d__Bacteria;p__Firmicutes_A;c__Clostridia;o__Lachnospirales;f__Lachnospiraceae;g__UMGS1375	3	-0.0624623	[0.021, -0.146]	0	0.144786	0.358502	0.0716613	0.307826	FALSE
HMDB0000022	3-Methoxytyramine	d__Bacteria;p__Bacteroidota;c__Bacteroidia;o__Bacteroidales;f__Marinifilaceae;g__Odoribacter	3	0.00941669	[0.093, -0.075]	0	0.826	0.925805	0.772343	0.898245	FALSE
HMDB0000022	3-Methoxytyramine	d__Bacteria;p__Firmicutes_A;c__Clostridia;o__Oscillospirales;f__Oscillospiraceae;g__CAG-83	3	0.0513215	[0.148, -0.046]	0.303159	0.2995	0.555402	0.4417	0.69917	FALSE
HMDB0000022	3-Methoxytyramine	d__Bacteria;p__Firmicutes_A;c__Clostridia;o__Oscillospirales;f__Oscillospiraceae;g__Dysosmobacter	3	0.00589773	[0.098, -0.087]	0.170062	0.900515	0.96013	0.913772	0.965169	FALSE
HMDB0000022	3-Methoxytyramine	d__Bacteria;p__Firmicutes_A;c__Clostridia;o__Oscillospirales;f__Oscillospiraceae;g__ER4	3	0.0256352	[0.11, -0.058]	0.0240698	0.549738	0.769633	0.614347	0.814069	FALSE
HMDB0000022	3-Methoxytyramine	d__Bacteria;p__Firmicutes_A;c__Clostridia;o__Oscillospirales;f__Oscillospiraceae;g__Flavonifractor	3	0.0527083	[0.169, -0.063]	0.401817	0.373049	0.628199	0.444304	0.70083	FALSE
HMDB0000022	3-Methoxytyramine	d__Bacteria;p__Firmicutes_A;c__Clostridia;o__Oscillospirales;f__Oscillospiraceae;g__Lawsonibacter	3	0.0295847	[0.198, -0.139]	0.706033	0.730284	0.879336	0.76665	0.89529	FALSE
HMDB0000022	3-Methoxytyramine	d__Bacteria;p__Proteobacteria;c__Gammaproteobacteria;o__Enterobacterales;f__Pasteurellaceae;g__Haemophilus_D	3	-0.0783592	[0.006, -0.162]	0	0.0673525	0.215467	0.0491843	0.261717	FALSE
HMDB0000022	3-Methoxytyramine	d__Bacteria;p__Firmicutes_A;c__Clostridia;o__Peptostreptococcales;f__Peptostreptococcaceae;g__Intestinibacter	3	-0.0428027	[0.041, -0.127]	0	0.317678	0.573609	0.181861	0.465329	FALSE
HMDB0000022	3-Methoxytyramine	d__Bacteria;p__Bacteroidota;c__Bacteroidia;o__Bacteroidales;f__Rikenellaceae;g__Alistipes	3	0.058837	[0.143, -0.026]	0.312435	0.172642	0.399411	0.37408	0.647368	FALSE
HMDB0000022	3-Methoxytyramine	d__Bacteria;p__Bacteroidota;c__Bacteroidia;o__Bacteroidales;f__Rikenellaceae;g__Alistipes_A	3	0.0936286	[0.241, -0.054]	0.641634	0.214081	0.457121	0.335823	0.617307	FALSE
HMDB0000022	3-Methoxytyramine	d__Bacteria;p__Firmicutes_A;c__Clostridia;o__Oscillospirales;f__Ruminococcaceae;g__Faecalibacterium	3	-0.0790263	[0.032, -0.19]	0.327004	0.162809	0.385181	0.267053	0.55612	FALSE
HMDB0000022	3-Methoxytyramine	d__Bacteria;p__Firmicutes_A;c__Clostridia;o__Oscillospirales;f__Ruminococcaceae;g__Gemmiger	3	-0.0271276	[0.057, -0.111]	0	0.526538	0.753577	0.360464	0.637024	FALSE
HMDB0000022	3-Methoxytyramine	d__Bacteria;p__Firmicutes_A;c__Clostridia;o__Oscillospirales;f__Ruminococcaceae;g__Ruminiclostridium_E	3	-0.022036	[0.062, -0.106]	0	0.606948	0.80709	0.522413	0.7541	FALSE
HMDB0000022	3-Methoxytyramine	d__Bacteria;p__Firmicutes_A;c__Clostridia;o__Oscillospirales;f__Ruminococcaceae;g__Ruminococcus_C	3	-0.00388632	[0.08, -0.088]	0	0.927709	0.971805	0.928783	0.971414	FALSE
HMDB0000022	3-Methoxytyramine	d__Bacteria;p__Firmicutes_A;c__Clostridia;o__Oscillospirales;f__Ruminococcaceae;g__Ruminococcus_D	3	0.0231086	[0.107, -0.061]	0	0.589559	0.794999	0.188943	0.473663	FALSE
HMDB0000022	3-Methoxytyramine	d__Bacteria;p__Firmicutes_A;c__Clostridia;o__Oscillospirales;f__Ruminococcaceae;g__Ruthenibacterium	3	0.100015	[0.184, 0.016]	0	0.0195505	0.0878333	0.0660528	0.297048	FALSE
HMDB0000022	3-Methoxytyramine	d__Bacteria;p__Firmicutes_A;c__Clostridia;o__Oscillospirales;f__Ruminococcaceae;g__UBA1394	3	-0.0532996	[0.031, -0.137]	0	0.213392	0.456175	0.173692	0.455231	FALSE
HMDB0000022	3-Methoxytyramine	d__Bacteria;p__Firmicutes;c__Bacilli;o__Lactobacillales;f__Streptococcaceae;g__Streptococcus	3	-0.0168261	[0.081, -0.114]	0.123692	0.735066	0.881145	0.750605	0.887096	FALSE
HMDB0000022	3-Methoxytyramine	d__Bacteria;p__Bacteroidota;c__Bacteroidia;o__Bacteroidales;f__Tannerellaceae;g__Parabacteroides	3	-0.0264919	[0.073, -0.126]	0.116286	0.600319	0.802695	0.619317	0.817247	FALSE
HMDB0000022	3-Methoxytyramine	d__Bacteria;p__Firmicutes_A;c__Clostridia;o__Monoglobales_A;f__UBA1381;g__CAG-41	3	0.0204173	[0.104, -0.064]	0	0.633615	0.82381	0.610847	0.811851	FALSE
HMDB0000022	3-Methoxytyramine	d__Bacteria;p__Firmicutes_C;c__Negativicutes;o__Veillonellales;f__Veillonellaceae;g__Veillonella	3	0.0576509	[0.142, -0.026]	0	0.178343	0.407869	0.289705	0.575458	FALSE
HMDB0000026	Ureidopropionic acid	d__Bacteria;p__Firmicutes_C;c__Negativicutes;o__Acidaminococcales;f__Acidaminococcaceae;g__Acidaminococcus	5	0.0215148	[0.079, -0.036]	0	0.463508	0.7063	0.346261	0.625714	FALSE
HMDB0000026	Ureidopropionic acid	d__Bacteria;p__Firmicutes_C;c__Negativicutes;o__Acidaminococcales;f__Acidaminococcaceae;g__Phascolarctobacterium	5	-0.0280462	[0.055, -0.111]	0.491141	0.508048	0.740014	0.535439	0.762405	FALSE
HMDB0000026	Ureidopropionic acid	d__Bacteria;p__Firmicutes_C;c__Negativicutes;o__Acidaminococcales;f__Acidaminococcaceae;g__Phascolarctobacterium_A	4	-0.0468108	[0.015, -0.109]	0	0.138796	0.349207	0.0590238	0.283002	FALSE
HMDB0000026	Ureidopropionic acid	d__Bacteria;p__Firmicutes_A;c__Clostridia;o__Oscillospirales;f__Acutalibacteraceae;g__Acutalibacter	4	-0.106395	[-0.044, -0.168]	0	0.00076685	0.00703352	0.033969	0.226514	FALSE
HMDB0000026	Ureidopropionic acid	d__Bacteria;p__Firmicutes_A;c__Clostridia;o__Oscillospirales;f__Acutalibacteraceae;g__CAG-177	5	-0.109716	[-0.052, -0.167]	0	0.000185186	0.0022006	0.00351007	0.0982577	TRUE
HMDB0000026	Ureidopropionic acid	d__Bacteria;p__Firmicutes_A;c__Clostridia;o__Oscillospirales;f__Acutalibacteraceae;g__CAG-180	4	-0.112984	[-0.051, -0.175]	0	0.000353093	0.00372717	0.00180705	0.078029	TRUE
HMDB0000026	Ureidopropionic acid	d__Bacteria;p__Firmicutes_A;c__Clostridia;o__Oscillospirales;f__Acutalibacteraceae;g__CAG-217	5	-0.0574118	[0.06, -0.175]	0.714918	0.33906	0.595847	0.3962	0.666286	FALSE
HMDB0000026	Ureidopropionic acid	d__Bacteria;p__Firmicutes_A;c__Clostridia;o__Oscillospirales;f__Acutalibacteraceae;g__Clostridium_A	4	-0.105196	[-0.013, -0.198]	0.509904	0.0260605	0.108599	0.0914033	0.341003	FALSE
HMDB0000026	Ureidopropionic acid	d__Bacteria;p__Firmicutes_A;c__Clostridia;o__Oscillospirales;f__Acutalibacteraceae;g__Eubacterium_R	5	-0.0368109	[0.023, -0.097]	0.0316951	0.229325	0.476219	0.287203	0.573011	FALSE
HMDB0000026	Ureidopropionic acid	d__Bacteria;p__Firmicutes_A;c__Clostridia;o__Oscillospirales;f__Acutalibacteraceae;g__Ruminococcus_E	5	-0.120153	[-0.063, -0.178]	0	4.2393e-05	0.000652544	0.0024252	0.0865959	TRUE
HMDB0000026	Ureidopropionic acid	d__Bacteria;p__Firmicutes_A;c__Clostridia;o__Oscillospirales;f__Acutalibacteraceae;g__UBA1417	5	-0.168549	[-0.095, -0.242]	0.370921	7.41489e-06	0.000145496	0.0128622	0.154077	FALSE
HMDB0000026	Ureidopropionic acid	d__Bacteria;p__Firmicutes_A;c__Clostridia;o__Oscillospirales;f__Acutalibacteraceae;g__UBA1691	3	-0.14466	[0.033, -0.322]	0.841182	0.110551	0.301058	0.24135	0.528881	FALSE
HMDB0000026	Ureidopropionic acid	d__Bacteria;p__Firmicutes_A;c__Clostridia;o__Oscillospirales;f__Acutalibacteraceae;g__UMGS403	3	-0.0945528	[-0.009, -0.18]	0.127121	0.0299836	0.120405	0.134585	0.404395	FALSE
HMDB0000026	Ureidopropionic acid	d__Bacteria;p__Verrucomicrobiota;c__Verrucomicrobiae;o__Verrucomicrobiales;f__Akkermansiaceae;g__Akkermansia	5	-0.119113	[0.028, -0.267]	0.836641	0.113463	0.306125	0.185388	0.469564	FALSE
HMDB0000026	Ureidopropionic acid	d__Bacteria;p__Firmicutes_A;c__Clostridia;o__Lachnospirales;f__Anaerotignaceae;g__Anaerotignum	5	-0.00533921	[0.086, -0.097]	0.570744	0.908869	0.963323	0.913827	0.965173	FALSE
HMDB0000026	Ureidopropionic acid	d__Bacteria;p__Bacteroidota;c__Bacteroidia;o__Bacteroidales;f__Bacteroidaceae;g__Bacteroides	5	0.0242432	[0.098, -0.05]	0.32518	0.519564	0.748369	0.536488	0.76313	FALSE
HMDB0000026	Ureidopropionic acid	d__Bacteria;p__Bacteroidota;c__Bacteroidia;o__Bacteroidales;f__Bacteroidaceae;g__Paraprevotella	5	-0.0329026	[0.029, -0.095]	0.0867515	0.296719	0.552176	0.348461	0.627528	FALSE
HMDB0000026	Ureidopropionic acid	d__Bacteria;p__Bacteroidota;c__Bacteroidia;o__Bacteroidales;f__Bacteroidaceae;g__Phocaeicola	5	0.100529	[0.169, 0.032]	0.200847	0.0040079	0.0264534	0.038213	0.236898	FALSE
HMDB0000026	Ureidopropionic acid	d__Bacteria;p__Bacteroidota;c__Bacteroidia;o__Bacteroidales;f__Bacteroidaceae;g__Prevotella	5	-0.00343128	[0.054, -0.061]	0	0.906927	0.963121	0.860972	0.941328	FALSE
HMDB0000026	Ureidopropionic acid	d__Bacteria;p__Bacteroidota;c__Bacteroidia;o__Bacteroidales;f__Bacteroidaceae;g__Prevotellamassilia	3	-0.0634237	[0.008, -0.134]	0	0.0797878	0.241564	0.0480889	0.25942	FALSE
HMDB0000026	Ureidopropionic acid	d__Bacteria;p__Bacteroidota;c__Bacteroidia;o__Bacteroidales;f__Barnesiellaceae;g__Barnesiella	5	-0.13518	[-0.078, -0.193]	0	4.10399e-06	8.79664e-05	0.00692861	0.121222	FALSE
HMDB0000026	Ureidopropionic acid	d__Bacteria;p__Actinobacteriota;c__Actinomycetia;o__Actinomycetales;f__Bifidobacteriaceae;g__Bifidobacterium	4	0.0579571	[0.158, -0.042]	0.536291	0.257545	0.508924	0.349366	0.628571	FALSE
HMDB0000026	Ureidopropionic acid	d__Bacteria;p__Proteobacteria;c__Gammaproteobacteria;o__Burkholderiales;f__Burkholderiaceae;g__Parasutterella	5	0.0251131	[0.083, -0.032]	0	0.392283	0.646346	0.402338	0.670961	FALSE
HMDB0000026	Ureidopropionic acid	d__Bacteria;p__Proteobacteria;c__Gammaproteobacteria;o__Burkholderiales;f__Burkholderiaceae;g__Sutterella	5	0.0105931	[0.088, -0.067]	0.396515	0.78769	0.907391	0.799675	0.911828	FALSE
HMDB0000026	Ureidopropionic acid	d__Bacteria;p__Firmicutes_A;c__Clostridia;o__Oscillospirales;f__Butyricicoccaceae;g__Agathobaculum	5	-0.0571563	[0, -0.115]	0	0.0514735	0.178497	0.03551	0.230788	FALSE
HMDB0000026	Ureidopropionic acid	d__Bacteria;p__Firmicutes_A;c__Clostridia_A;o__Christensenellales;f__CAG-138;g__PeH17	3	-0.0913631	[-0.02, -0.162]	0	0.0116136	0.0598389	0.0673588	0.299834	FALSE
HMDB0000026	Ureidopropionic acid	d__Bacteria;p__Proteobacteria;c__Alphaproteobacteria;o__RF32;f__CAG-239;g__CAG-495	5	-0.0958692	[-0.025, -0.167]	0.317605	0.00816712	0.0458223	0.0604426	0.28562	FALSE
HMDB0000026	Ureidopropionic acid	d__Bacteria;p__Firmicutes_A;c__Clostridia_A;o__Christensenellales;f__CAG-74;g__UBA11524	5	-0.150187	[-0.024, -0.276]	0.778443	0.019313	0.0871432	0.076872	0.317491	FALSE
HMDB0000026	Ureidopropionic acid	d__Bacteria;p__Firmicutes_A;c__Clostridia;o__Clostridiales;f__Clostridiaceae;g__Clostridium	5	0.071147	[0.129, 0.014]	0	0.0153411	0.0736887	0.0147687	0.163043	FALSE
HMDB0000026	Ureidopropionic acid	d__Bacteria;p__Actinobacteriota;c__Coriobacteriia;o__Coriobacteriales;f__Coriobacteriaceae;g__Collinsella	5	-0.0731393	[0.003, -0.149]	0.368143	0.0599987	0.198595	0.115899	0.37849	FALSE
HMDB0000026	Ureidopropionic acid	d__Bacteria;p__Desulfobacterota;c__Desulfovibrionia;o__Desulfovibrionales;f__Desulfovibrionaceae;g__Bilophila	5	-0.0218183	[0.065, -0.109]	0.528864	0.62307	0.818034	0.656887	0.839263	FALSE
HMDB0000026	Ureidopropionic acid	d__Bacteria;p__Firmicutes_C;c__Negativicutes;o__Veillonellales;f__Dialisteraceae;g__Dialister	5	0.0492249	[0.11, -0.012]	0.0979698	0.113264	0.305785	0.189924	0.474779	FALSE
HMDB0000026	Ureidopropionic acid	d__Bacteria;p__Actinobacteriota;c__Coriobacteriia;o__Coriobacteriales;f__Eggerthellaceae;g__Eggerthella	4	0.00437719	[0.066, -0.058]	0	0.889909	0.954477	0.787672	0.90619	FALSE
HMDB0000026	Ureidopropionic acid	d__Bacteria;p__Proteobacteria;c__Gammaproteobacteria;o__Enterobacterales;f__Enterobacteriaceae;g__Escherichia	5	0.217855	[0.467, -0.031]	0.896712	0.0861404	0.254424	0.16922	0.449499	FALSE
HMDB0000026	Ureidopropionic acid	d__Bacteria;p__Proteobacteria;c__Gammaproteobacteria;o__Enterobacterales;f__Enterobacteriaceae;g__Klebsiella	3	0.117582	[0.323, -0.088]	0.790491	0.262404	0.514655	0.394221	0.665163	FALSE
HMDB0000026	Ureidopropionic acid	d__Bacteria;p__Firmicutes;c__Bacilli;o__Erysipelotrichales;f__Erysipelatoclostridiaceae;g__Catenibacterium	4	-0.0724621	[-0.01, -0.134]	0	0.0219372	0.0956006	0.0421925	0.246433	FALSE
HMDB0000026	Ureidopropionic acid	d__Bacteria;p__Firmicutes;c__Bacilli;o__Erysipelotrichales;f__Erysipelatoclostridiaceae;g__Erysipelatoclostridium	5	0.120886	[0.178, 0.063]	0	3.80502e-05	0.000594008	0.0067259	0.119936	FALSE
HMDB0000026	Ureidopropionic acid	d__Bacteria;p__Firmicutes;c__Bacilli;o__Erysipelotrichales;f__Erysipelatoclostridiaceae;g__Faecalibacillus	5	-0.0681993	[0.066, -0.202]	0.803391	0.319494	0.575698	0.370915	0.644923	FALSE
HMDB0000026	Ureidopropionic acid	d__Bacteria;p__Firmicutes;c__Bacilli;o__Erysipelotrichales;f__Erysipelotrichaceae;g__Clostridium_AQ	4	0.0811615	[0.15, 0.012]	0.0951772	0.0206163	0.0912769	0.0946399	0.345656	FALSE
HMDB0000026	Ureidopropionic acid	d__Bacteria;p__Firmicutes;c__Bacilli;o__Erysipelotrichales;f__Erysipelotrichaceae;g__Holdemanella	5	-0.000649699	[0.057, -0.058]	0	0.982338	0.99388	0.97762	0.991707	FALSE
HMDB0000026	Ureidopropionic acid	d__Bacteria;p__Fusobacteriota;c__Fusobacteriia;o__Fusobacteriales;f__Fusobacteriaceae;g__Fusobacterium_A	3	0.08289	[0.222, -0.056]	0.644924	0.241853	0.49123	0.389473	0.661358	FALSE
HMDB0000026	Ureidopropionic acid	d__Bacteria;p__Firmicutes_A;c__Clostridia;o__Lachnospirales;f__Lachnospiraceae;g__Acetatifactor	5	-0.15037	[-0.071, -0.23]	0.431616	0.000216081	0.00250266	0.0217648	0.188071	FALSE
HMDB0000026	Ureidopropionic acid	d__Bacteria;p__Firmicutes_A;c__Clostridia;o__Lachnospirales;f__Lachnospiraceae;g__Agathobacter	5	-4.91702e-05	[0.105, -0.105]	0.677024	0.999266	0.999737	0.999298	0.999736	FALSE
HMDB0000026	Ureidopropionic acid	d__Bacteria;p__Firmicutes_A;c__Clostridia;o__Lachnospirales;f__Lachnospiraceae;g__Anaerobutyricum	5	-0.122545	[-0.057, -0.188]	0.207905	0.000265097	0.00293205	0.0221552	0.189651	FALSE
HMDB0000026	Ureidopropionic acid	d__Bacteria;p__Firmicutes_A;c__Clostridia;o__Lachnospirales;f__Lachnospiraceae;g__Anaerostipes	5	0.0410542	[0.149, -0.067]	0.674443	0.457349	0.700934	0.512095	0.746823	FALSE
HMDB0000026	Ureidopropionic acid	d__Bacteria;p__Firmicutes_A;c__Clostridia;o__Lachnospirales;f__Lachnospiraceae;g__Bariatricus	5	-0.030581	[0.056, -0.117]	0.519841	0.489226	0.72547	0.541961	0.766495	FALSE
HMDB0000026	Ureidopropionic acid	d__Bacteria;p__Firmicutes_A;c__Clostridia;o__Lachnospirales;f__Lachnospiraceae;g__Blautia	5	0.0755211	[0.157, -0.006]	0.489853	0.0707136	0.222262	0.155583	0.433232	FALSE
HMDB0000026	Ureidopropionic acid	d__Bacteria;p__Firmicutes_A;c__Clostridia;o__Lachnospirales;f__Lachnospiraceae;g__Blautia_A	5	-0.0190445	[0.116, -0.154]	0.766238	0.782453	0.904935	0.802639	0.913558	FALSE
HMDB0000026	Ureidopropionic acid	d__Bacteria;p__Firmicutes_A;c__Clostridia;o__Lachnospirales;f__Lachnospiraceae;g__Butyrivibrio_A	4	-0.10991	[-0.048, -0.172]	0	0.000509956	0.00504152	0.0264622	0.203294	FALSE
HMDB0000026	Ureidopropionic acid	d__Bacteria;p__Firmicutes_A;c__Clostridia;o__Lachnospirales;f__Lachnospiraceae;g__CAG-127	5	-0.079973	[-0.022, -0.137]	0	0.006431	0.0381799	0.0111629	0.14638	FALSE
HMDB0000026	Ureidopropionic acid	d__Bacteria;p__Firmicutes_A;c__Clostridia;o__Lachnospirales;f__Lachnospiraceae;g__CAG-317	3	-0.0557689	[0.015, -0.127]	0	0.123445	0.324224	0.232169	0.519075	FALSE
HMDB0000026	Ureidopropionic acid	d__Bacteria;p__Firmicutes_A;c__Clostridia;o__Lachnospirales;f__Lachnospiraceae;g__CAG-81	5	-0.0198938	[0.146, -0.186]	0.867578	0.814519	0.920035	0.827103	0.924752	FALSE
HMDB0000026	Ureidopropionic acid	d__Bacteria;p__Firmicutes_A;c__Clostridia;o__Lachnospirales;f__Lachnospiraceae;g__Clostridium_Q	5	-0.00149369	[0.121, -0.124]	0.76223	0.981007	0.993416	0.981981	0.993691	FALSE
HMDB0000026	Ureidopropionic acid	d__Bacteria;p__Firmicutes_A;c__Clostridia;o__Lachnospirales;f__Lachnospiraceae;g__Coprococcus	5	-0.114491	[-0.051, -0.178]	0.0804437	0.00040363	0.00415634	0.0206024	0.185228	FALSE
HMDB0000026	Ureidopropionic acid	d__Bacteria;p__Firmicutes_A;c__Clostridia;o__Lachnospirales;f__Lachnospiraceae;g__Dorea	5	-0.0404471	[0.034, -0.115]	0.360922	0.288523	0.543087	0.349656	0.628767	FALSE
HMDB0000026	Ureidopropionic acid	d__Bacteria;p__Firmicutes_A;c__Clostridia;o__Lachnospirales;f__Lachnospiraceae;g__Dorea_A	5	-0.0403003	[0.044, -0.125]	0.495649	0.350703	0.607681	0.386591	0.658422	FALSE
HMDB0000026	Ureidopropionic acid	d__Bacteria;p__Firmicutes_A;c__Clostridia;o__Lachnospirales;f__Lachnospiraceae;g__Eisenbergiella	5	-0.0851281	[-0.028, -0.143]	0	0.00372438	0.0249085	0.0103064	0.142527	FALSE
HMDB0000026	Ureidopropionic acid	d__Bacteria;p__Firmicutes_A;c__Clostridia;o__Lachnospirales;f__Lachnospiraceae;g__Enterocloster	5	0.12583	[0.246, 0.006]	0.729788	0.0403548	0.150166	0.120115	0.383736	FALSE
HMDB0000026	Ureidopropionic acid	d__Bacteria;p__Firmicutes_A;c__Clostridia;o__Lachnospirales;f__Lachnospiraceae;g__Eubacterium_F	5	-0.159828	[-0.074, -0.246]	0.51481	0.000266527	0.00294474	0.0198544	0.182954	FALSE
HMDB0000026	Ureidopropionic acid	d__Bacteria;p__Firmicutes_A;c__Clostridia;o__Lachnospirales;f__Lachnospiraceae;g__Eubacterium_G	5	-0.0509897	[0.069, -0.171]	0.712979	0.405521	0.657492	0.462743	0.71362	FALSE
HMDB0000026	Ureidopropionic acid	d__Bacteria;p__Firmicutes_A;c__Clostridia;o__Lachnospirales;f__Lachnospiraceae;g__Eubacterium_I	5	-0.00813269	[0.068, -0.084]	0.393331	0.834003	0.929423	0.844955	0.934035	FALSE
HMDB0000026	Ureidopropionic acid	d__Bacteria;p__Firmicutes_A;c__Clostridia;o__Lachnospirales;f__Lachnospiraceae;g__Faecalimonas	4	0.117461	[0.18, 0.054]	0.103986	0.000256694	0.00285827	0.0394404	0.240446	FALSE
HMDB0000026	Ureidopropionic acid	d__Bacteria;p__Firmicutes_A;c__Clostridia;o__Lachnospirales;f__Lachnospiraceae;g__Fusicatenibacter	5	0.00134711	[0.112, -0.109]	0.696439	0.98088	0.993416	0.982131	0.993738	FALSE
HMDB0000026	Ureidopropionic acid	d__Bacteria;p__Firmicutes_A;c__Clostridia;o__Lachnospirales;f__Lachnospiraceae;g__KLE1615	5	-0.102111	[-0.045, -0.16]	0	0.000502762	0.00498201	0.00238065	0.0861282	TRUE
HMDB0000026	Ureidopropionic acid	d__Bacteria;p__Firmicutes_A;c__Clostridia;o__Lachnospirales;f__Lachnospiraceae;g__Lachnospira	5	0.0434582	[0.106, -0.019]	0.0454743	0.17169	0.397767	0.224224	0.510285	FALSE
HMDB0000026	Ureidopropionic acid	d__Bacteria;p__Firmicutes_A;c__Clostridia;o__Lachnospirales;f__Lachnospiraceae;g__Mediterraneibacter	5	-0.0846244	[0.011, -0.18]	0.592083	0.0820779	0.24597	0.156332	0.434056	FALSE
HMDB0000026	Ureidopropionic acid	d__Bacteria;p__Firmicutes_A;c__Clostridia;o__Lachnospirales;f__Lachnospiraceae;g__Roseburia	5	0.00256076	[0.096, -0.091]	0.585158	0.957136	0.983969	0.957857	0.984563	FALSE
HMDB0000026	Ureidopropionic acid	d__Bacteria;p__Firmicutes_A;c__Clostridia;o__Lachnospirales;f__Lachnospiraceae;g__RUG115	5	-0.106325	[-0.031, -0.182]	0.370757	0.00584854	0.0355896	0.050592	0.264797	FALSE
HMDB0000026	Ureidopropionic acid	d__Bacteria;p__Firmicutes_A;c__Clostridia;o__Lachnospirales;f__Lachnospiraceae;g__Ruminococcus_A	5	-0.0596472	[0, -0.12]	0	0.0508092	0.176832	0.106795	0.363837	FALSE
HMDB0000026	Ureidopropionic acid	d__Bacteria;p__Firmicutes_A;c__Clostridia;o__Lachnospirales;f__Lachnospiraceae;g__Ruminococcus_B	5	0.149447	[0.255, 0.044]	0.679946	0.00561992	0.0346177	0.0527873	0.270382	FALSE
HMDB0000026	Ureidopropionic acid	d__Bacteria;p__Firmicutes_A;c__Clostridia;o__Lachnospirales;f__Lachnospiraceae;g__TF01-11	5	-0.0611151	[0.006, -0.128]	0.269566	0.0736032	0.228485	0.160611	0.438187	FALSE
HMDB0000026	Ureidopropionic acid	d__Bacteria;p__Firmicutes_A;c__Clostridia;o__Lachnospirales;f__Lachnospiraceae;g__UBA7182	5	-0.0900536	[0.007, -0.187]	0.626255	0.069239	0.219338	0.132605	0.401583	FALSE
HMDB0000026	Ureidopropionic acid	d__Bacteria;p__Firmicutes_A;c__Clostridia;o__Lachnospirales;f__Lachnospiraceae;g__UBA9502	5	-0.0131508	[0.047, -0.073]	0.105068	0.668972	0.84477	0.696263	0.860101	FALSE
HMDB0000026	Ureidopropionic acid	d__Bacteria;p__Firmicutes_A;c__Clostridia;o__Lachnospirales;f__Lachnospiraceae;g__UMGS1375	5	-0.0836234	[-0.006, -0.161]	0.393468	0.0337505	0.131359	0.0993382	0.352149	FALSE
HMDB0000026	Ureidopropionic acid	d__Bacteria;p__Firmicutes;c__Bacilli;o__Lactobacillales;f__Lactobacillaceae;g__Lactobacillus	4	0.0416092	[0.111, -0.028]	0.431552	0.238668	0.487477	0.416514	0.681415	FALSE
HMDB0000026	Ureidopropionic acid	d__Bacteria;p__Bacteroidota;c__Bacteroidia;o__Bacteroidales;f__Marinifilaceae;g__Odoribacter	5	-0.186043	[-0.11, -0.262]	0.403691	1.43202e-06	3.52464e-05	0.00996843	0.140752	FALSE
HMDB0000026	Ureidopropionic acid	d__Bacteria;p__Bacteroidota;c__Bacteroidia;o__Bacteroidales;f__Muribaculaceae;g__CAG-279	3	-0.110585	[-0.002, -0.219]	0.504248	0.045523	0.163412	0.156141	0.433964	FALSE
HMDB0000026	Ureidopropionic acid	d__Bacteria;p__Firmicutes_A;c__Clostridia;o__Oscillospirales;f__Oscillospiraceae;g__CAG-103	3	-0.123687	[-0.053, -0.195]	0	0.000634239	0.00604297	0.00827353	0.13044	FALSE
HMDB0000026	Ureidopropionic acid	d__Bacteria;p__Firmicutes_A;c__Clostridia;o__Oscillospirales;f__Oscillospiraceae;g__CAG-110	3	-0.160813	[-0.074, -0.247]	0.124831	0.000273735	0.00300966	0.051987	0.268429	FALSE
HMDB0000026	Ureidopropionic acid	d__Bacteria;p__Firmicutes_A;c__Clostridia;o__Oscillospirales;f__Oscillospiraceae;g__CAG-170	3	-0.126559	[-0.056, -0.198]	0	0.000472526	0.0047409	0.0303175	0.214958	FALSE
HMDB0000026	Ureidopropionic acid	d__Bacteria;p__Firmicutes_A;c__Clostridia;o__Oscillospirales;f__Oscillospiraceae;g__CAG-83	5	-0.198072	[-0.138, -0.258]	0	9.87652e-11	7.60134e-09	0.00248938	0.0872106	TRUE
HMDB0000026	Ureidopropionic acid	d__Bacteria;p__Firmicutes_A;c__Clostridia;o__Oscillospirales;f__Oscillospiraceae;g__Dysosmobacter	5	-0.216951	[-0.159, -0.274]	0	1.44359e-13	1.94055e-11	0.00111176	0.066446	TRUE
HMDB0000026	Ureidopropionic acid	d__Bacteria;p__Firmicutes_A;c__Clostridia;o__Oscillospirales;f__Oscillospiraceae;g__ER4	5	-0.206333	[-0.134, -0.279]	0.339543	2.46534e-08	1.0116e-06	0.00538315	0.112499	FALSE
HMDB0000026	Ureidopropionic acid	d__Bacteria;p__Firmicutes_A;c__Clostridia;o__Oscillospirales;f__Oscillospiraceae;g__Evtepia	3	-0.214628	[-0.144, -0.286]	0	3.0563e-09	1.59572e-07	0.0184445	0.178089	FALSE
HMDB0000026	Ureidopropionic acid	d__Bacteria;p__Firmicutes_A;c__Clostridia;o__Oscillospirales;f__Oscillospiraceae;g__Flavonifractor	5	0.0987947	[0.165, 0.033]	0.243714	0.00343237	0.0233328	0.0462676	0.255493	FALSE
HMDB0000026	Ureidopropionic acid	d__Bacteria;p__Firmicutes_A;c__Clostridia;o__Oscillospirales;f__Oscillospiraceae;g__Lawsonibacter	5	-0.0498228	[0.068, -0.168]	0.768455	0.408415	0.660238	0.444695	0.701168	FALSE
HMDB0000026	Ureidopropionic acid	d__Bacteria;p__Firmicutes_A;c__Clostridia;o__Oscillospirales;f__Oscillospiraceae;g__NK3B98	3	-0.0465371	[0.024, -0.117]	0	0.198628	0.436324	0.201281	0.48719	FALSE
HMDB0000026	Ureidopropionic acid	d__Bacteria;p__Firmicutes_A;c__Clostridia;o__Oscillospirales;f__Oscillospiraceae;g__UBA5446	3	-0.109053	[-0.003, -0.215]	0.481712	0.0439933	0.159598	0.162378	0.440301	FALSE
HMDB0000026	Ureidopropionic acid	d__Bacteria;p__Proteobacteria;c__Gammaproteobacteria;o__Enterobacterales;f__Pasteurellaceae;g__Haemophilus_D	5	0.0509073	[0.167, -0.065]	0.703279	0.389083	0.643307	0.450425	0.705352	FALSE
HMDB0000026	Ureidopropionic acid	d__Bacteria;p__Firmicutes_A;c__Clostridia;o__Peptostreptococcales;f__Peptostreptococcaceae;g__Clostridioides	3	0.011252	[0.118, -0.095]	0.479197	0.835654	0.930491	0.837653	0.930315	FALSE
HMDB0000026	Ureidopropionic acid	d__Bacteria;p__Firmicutes_A;c__Clostridia;o__Peptostreptococcales;f__Peptostreptococcaceae;g__Intestinibacter	4	0.0562785	[0.167, -0.054]	0.654559	0.318736	0.574823	0.355167	0.633066	FALSE
HMDB0000026	Ureidopropionic acid	d__Bacteria;p__Firmicutes_A;c__Clostridia;o__Peptostreptococcales;f__Peptostreptococcaceae;g__Romboutsia	4	-0.0207908	[0.041, -0.083]	0	0.510883	0.742007	0.245874	0.534218	FALSE
HMDB0000026	Ureidopropionic acid	d__Bacteria;p__Bacteroidota;c__Bacteroidia;o__Bacteroidales;f__Rikenellaceae;g__Alistipes	5	-0.211976	[-0.106, -0.318]	0.712222	8.41416e-05	0.0011496	0.0142243	0.160911	FALSE
HMDB0000026	Ureidopropionic acid	d__Bacteria;p__Bacteroidota;c__Bacteroidia;o__Bacteroidales;f__Rikenellaceae;g__Alistipes_A	5	-0.190651	[-0.107, -0.275]	0.495946	8.69659e-06	0.00016733	0.00826361	0.13044	FALSE
HMDB0000026	Ureidopropionic acid	d__Bacteria;p__Firmicutes_A;c__Clostridia;o__Oscillospirales;f__Ruminococcaceae;g__Faecalibacterium	5	0.0288808	[0.139, -0.081]	0.673065	0.607724	0.807552	0.652062	0.836082	FALSE
HMDB0000026	Ureidopropionic acid	d__Bacteria;p__Firmicutes_A;c__Clostridia;o__Oscillospirales;f__Ruminococcaceae;g__Gemmiger	5	-0.129317	[-0.072, -0.187]	0	1.05162e-05	0.000195963	0.0108219	0.144819	FALSE
HMDB0000026	Ureidopropionic acid	d__Bacteria;p__Firmicutes_A;c__Clostridia;o__Oscillospirales;f__Ruminococcaceae;g__Neobittarella	4	-0.0994086	[0.035, -0.234]	0.774935	0.148315	0.36382	0.237812	0.524845	FALSE
HMDB0000026	Ureidopropionic acid	d__Bacteria;p__Firmicutes_A;c__Clostridia;o__Oscillospirales;f__Ruminococcaceae;g__Ruminiclostridium_E	5	-0.118254	[-0.061, -0.176]	0	5.59369e-05	0.000822254	0.0120164	0.15038	FALSE
HMDB0000026	Ureidopropionic acid	d__Bacteria;p__Firmicutes_A;c__Clostridia;o__Oscillospirales;f__Ruminococcaceae;g__Ruminococcus	3	-0.117142	[-0.046, -0.188]	0	0.00121327	0.0101811	0.0481845	0.259598	FALSE
HMDB0000026	Ureidopropionic acid	d__Bacteria;p__Firmicutes_A;c__Clostridia;o__Oscillospirales;f__Ruminococcaceae;g__Ruminococcus_C	5	-0.0932106	[-0.036, -0.151]	0	0.00149318	0.0120215	0.0198854	0.183076	FALSE
HMDB0000026	Ureidopropionic acid	d__Bacteria;p__Firmicutes_A;c__Clostridia;o__Oscillospirales;f__Ruminococcaceae;g__Ruminococcus_D	5	-0.0854246	[-0.028, -0.143]	0	0.00360607	0.0242868	0.00109839	0.066446	TRUE
HMDB0000026	Ureidopropionic acid	d__Bacteria;p__Firmicutes_A;c__Clostridia;o__Oscillospirales;f__Ruminococcaceae;g__Ruthenibacterium	5	-0.0970583	[0.016, -0.21]	0.752241	0.0935487	0.269036	0.15878	0.436317	FALSE
HMDB0000026	Ureidopropionic acid	d__Bacteria;p__Firmicutes_A;c__Clostridia;o__Oscillospirales;f__Ruminococcaceae;g__UBA1394	5	-0.104855	[-0.047, -0.162]	0	0.000353207	0.00372717	0.00467593	0.107434	FALSE
HMDB0000026	Ureidopropionic acid	d__Bacteria;p__Firmicutes_C;c__Negativicutes;o__Selenomonadales;f__Selenomonadaceae;g__Megamonas	3	-0.0415718	[0.029, -0.113]	0	0.250839	0.501205	0.0518588	0.268308	FALSE
HMDB0000026	Ureidopropionic acid	d__Bacteria;p__Firmicutes;c__Bacilli;o__Lactobacillales;f__Streptococcaceae;g__Streptococcus	5	-0.0037771	[0.071, -0.079]	0.36886	0.921213	0.969144	0.925524	0.970054	FALSE
HMDB0000026	Ureidopropionic acid	d__Bacteria;p__Bacteroidota;c__Bacteroidia;o__Bacteroidales;f__Tannerellaceae;g__Parabacteroides	5	-0.0567209	[0.001, -0.114]	0	0.0534149	0.182992	0.09713	0.348611	FALSE
HMDB0000026	Ureidopropionic acid	d__Bacteria;p__Firmicutes_A;c__Clostridia;o__Monoglobales_A;f__UBA1381;g__CAG-41	5	-0.0868551	[-0.014, -0.159]	0.290326	0.0190286	0.086161	0.0688816	0.303026	FALSE
HMDB0000026	Ureidopropionic acid	d__Bacteria;p__Firmicutes_C;c__Negativicutes;o__Veillonellales;f__Veillonellaceae;g__Veillonella	5	0.145231	[0.203, 0.088]	0	7.47813e-07	2.00144e-05	0.00204443	0.0815923	TRUE
HMDB0000030	Biotin	d__Bacteria;p__Firmicutes_C;c__Negativicutes;o__Acidaminococcales;f__Acidaminococcaceae;g__Acidaminococcus	4	-0.0426271	[0.019, -0.105]	0	0.177662	0.406844	0.0614894	0.287889	FALSE
HMDB0000030	Biotin	d__Bacteria;p__Firmicutes_C;c__Negativicutes;o__Acidaminococcales;f__Acidaminococcaceae;g__Phascolarctobacterium	4	0.0613714	[0.13, -0.007]	0.0525382	0.0788433	0.239787	0.15644	0.434056	FALSE
HMDB0000030	Biotin	d__Bacteria;p__Firmicutes_C;c__Negativicutes;o__Acidaminococcales;f__Acidaminococcaceae;g__Phascolarctobacterium_A	4	0.0637101	[0.126, 0.002]	0	0.0439372	0.159476	0.0453047	0.253229	FALSE
HMDB0000030	Biotin	d__Bacteria;p__Firmicutes_A;c__Clostridia;o__Oscillospirales;f__Acutalibacteraceae;g__Acutalibacter	4	0.152669	[0.254, 0.051]	0.603042	0.00313004	0.0216501	0.050337	0.264107	FALSE
HMDB0000030	Biotin	d__Bacteria;p__Firmicutes_A;c__Clostridia;o__Oscillospirales;f__Acutalibacteraceae;g__CAG-177	4	0.053641	[0.116, -0.008]	0.0928488	0.0899413	0.261804	0.204639	0.490334	FALSE
HMDB0000030	Biotin	d__Bacteria;p__Firmicutes_A;c__Clostridia;o__Oscillospirales;f__Acutalibacteraceae;g__CAG-180	4	-0.0219786	[0.04, -0.084]	0	0.487039	0.723754	0.417955	0.682231	FALSE
HMDB0000030	Biotin	d__Bacteria;p__Firmicutes_A;c__Clostridia;o__Oscillospirales;f__Acutalibacteraceae;g__CAG-217	4	-0.0253026	[0.075, -0.126]	0.596678	0.621965	0.817039	0.644902	0.832121	FALSE
HMDB0000030	Biotin	d__Bacteria;p__Firmicutes_A;c__Clostridia;o__Oscillospirales;f__Acutalibacteraceae;g__Clostridium_A	4	0.0803334	[0.142, 0.018]	0	0.0110852	0.0577216	0.071918	0.308437	FALSE
HMDB0000030	Biotin	d__Bacteria;p__Firmicutes_A;c__Clostridia;o__Oscillospirales;f__Acutalibacteraceae;g__Eubacterium_R	4	0.041398	[0.11, -0.027]	0	0.237875	0.486627	0.279278	0.56638	FALSE
HMDB0000030	Biotin	d__Bacteria;p__Firmicutes_A;c__Clostridia;o__Oscillospirales;f__Acutalibacteraceae;g__Ruminococcus_E	4	0.0778843	[0.146, 0.009]	0.0749312	0.0256267	0.107233	0.10055	0.354136	FALSE
HMDB0000030	Biotin	d__Bacteria;p__Firmicutes_A;c__Clostridia;o__Oscillospirales;f__Acutalibacteraceae;g__UBA1417	4	0.120894	[0.183, 0.059]	0	0.00013184	0.0016681	0.00378448	0.100291	FALSE
HMDB0000030	Biotin	d__Bacteria;p__Firmicutes_A;c__Clostridia;o__Oscillospirales;f__Acutalibacteraceae;g__UBA1691	3	0.286254	[0.56, 0.012]	0.873481	0.0405519	0.150687	0.183073	0.466791	FALSE
HMDB0000030	Biotin	d__Bacteria;p__Firmicutes_A;c__Clostridia;o__Oscillospirales;f__Acutalibacteraceae;g__UMGS403	3	0.196511	[0.328, 0.065]	0.684406	0.00348952	0.0236251	0.0922276	0.342188	FALSE
HMDB0000030	Biotin	d__Bacteria;p__Verrucomicrobiota;c__Verrucomicrobiae;o__Verrucomicrobiales;f__Akkermansiaceae;g__Akkermansia	4	0.150096	[0.249, 0.051]	0.57821	0.00306482	0.0212882	0.0505237	0.264579	FALSE
HMDB0000030	Biotin	d__Bacteria;p__Firmicutes_A;c__Clostridia;o__Lachnospirales;f__Anaerotignaceae;g__Anaerotignum	4	0.064632	[0.127, 0.003]	0	0.0409689	0.151699	0.117776	0.380974	FALSE
HMDB0000030	Biotin	d__Bacteria;p__Bacteroidota;c__Bacteroidia;o__Bacteroidales;f__Bacteroidaceae;g__Bacteroides	4	0.0476648	[0.11, -0.014]	0	0.131764	0.337409	0.223887	0.509712	FALSE
HMDB0000030	Biotin	d__Bacteria;p__Bacteroidota;c__Bacteroidia;o__Bacteroidales;f__Bacteroidaceae;g__Paraprevotella	4	0.0325669	[0.148, -0.083]	0.641546	0.581302	0.789469	0.648727	0.834271	FALSE
HMDB0000030	Biotin	d__Bacteria;p__Bacteroidota;c__Bacteroidia;o__Bacteroidales;f__Bacteroidaceae;g__Phocaeicola	4	-0.0500466	[0.012, -0.112]	0	0.11351	0.306125	0.106516	0.363431	FALSE
HMDB0000030	Biotin	d__Bacteria;p__Bacteroidota;c__Bacteroidia;o__Bacteroidales;f__Bacteroidaceae;g__Prevotella	4	-0.0535772	[0.01, -0.118]	0	0.10067	0.2828	0.158142	0.435533	FALSE
HMDB0000030	Biotin	d__Bacteria;p__Bacteroidota;c__Bacteroidia;o__Bacteroidales;f__Bacteroidaceae;g__Prevotellamassilia	3	0.00284932	[0.074, -0.068]	0	0.937267	0.976059	0.932071	0.972919	FALSE
HMDB0000030	Biotin	d__Bacteria;p__Bacteroidota;c__Bacteroidia;o__Bacteroidales;f__Barnesiellaceae;g__Barnesiella	4	0.094035	[0.195, -0.007]	0.584198	0.0681745	0.217147	0.185837	0.470136	FALSE
HMDB0000030	Biotin	d__Bacteria;p__Actinobacteriota;c__Actinomycetia;o__Actinomycetales;f__Bifidobacteriaceae;g__Bifidobacterium	3	0.0212324	[0.121, -0.079]	0.451986	0.676549	0.848951	0.732345	0.878177	FALSE
HMDB0000030	Biotin	d__Bacteria;p__Proteobacteria;c__Gammaproteobacteria;o__Burkholderiales;f__Burkholderiaceae;g__Parasutterella	4	0.030401	[0.092, -0.032]	0	0.336369	0.593133	0.282672	0.568835	FALSE
HMDB0000030	Biotin	d__Bacteria;p__Proteobacteria;c__Gammaproteobacteria;o__Burkholderiales;f__Burkholderiaceae;g__Sutterella	4	-0.040255	[0.027, -0.107]	0	0.237262	0.485907	0.28255	0.568804	FALSE
HMDB0000030	Biotin	d__Bacteria;p__Firmicutes_A;c__Clostridia;o__Oscillospirales;f__Butyricicoccaceae;g__Agathobaculum	4	0.0235757	[0.086, -0.038]	0	0.455951	0.699479	0.500912	0.739764	FALSE
HMDB0000030	Biotin	d__Bacteria;p__Firmicutes_A;c__Clostridia_A;o__Christensenellales;f__CAG-138;g__PeH17	3	0.102095	[0.173, 0.031]	0	0.00480071	0.0305525	0.0581703	0.281065	FALSE
HMDB0000030	Biotin	d__Bacteria;p__Proteobacteria;c__Alphaproteobacteria;o__RF32;f__CAG-239;g__CAG-495	4	0.0378685	[0.1, -0.024]	0	0.231109	0.478318	0.275975	0.564063	FALSE
HMDB0000030	Biotin	d__Bacteria;p__Firmicutes_A;c__Clostridia_A;o__Christensenellales;f__CAG-74;g__UBA11524	4	0.0584994	[0.167, -0.05]	0.632228	0.292575	0.547228	0.371592	0.645533	FALSE
HMDB0000030	Biotin	d__Bacteria;p__Firmicutes_A;c__Clostridia;o__Clostridiales;f__Clostridiaceae;g__Clostridium	4	-0.044273	[0.034, -0.122]	0.282312	0.266102	0.518248	0.327077	0.609195	FALSE
HMDB0000030	Biotin	d__Bacteria;p__Actinobacteriota;c__Coriobacteriia;o__Coriobacteriales;f__Coriobacteriaceae;g__Collinsella	4	0.0817478	[0.152, 0.011]	0.243778	0.0232591	0.099824	0.116813	0.379458	FALSE
HMDB0000030	Biotin	d__Bacteria;p__Desulfobacterota;c__Desulfovibrionia;o__Desulfovibrionales;f__Desulfovibrionaceae;g__Bilophila	4	0.0544346	[0.171, -0.063]	0.686338	0.361656	0.617706	0.429495	0.691344	FALSE
HMDB0000030	Biotin	d__Bacteria;p__Firmicutes_C;c__Negativicutes;o__Veillonellales;f__Dialisteraceae;g__Dialister	4	-0.0235954	[0.09, -0.137]	0.674686	0.683891	0.853334	0.708235	0.866397	FALSE
HMDB0000030	Biotin	d__Bacteria;p__Actinobacteriota;c__Coriobacteriia;o__Coriobacteriales;f__Eggerthellaceae;g__Eggerthella	4	0.00620244	[0.068, -0.056]	0	0.844502	0.93455	0.68929	0.856445	FALSE
HMDB0000030	Biotin	d__Bacteria;p__Proteobacteria;c__Gammaproteobacteria;o__Enterobacterales;f__Enterobacteriaceae;g__Escherichia	4	-0.0236426	[0.053, -0.1]	0.329717	0.544044	0.765594	0.597306	0.803439	FALSE
HMDB0000030	Biotin	d__Bacteria;p__Proteobacteria;c__Gammaproteobacteria;o__Enterobacterales;f__Enterobacteriaceae;g__Klebsiella	3	0.00604121	[0.077, -0.065]	0	0.867501	0.944661	0.881807	0.950066	FALSE
HMDB0000030	Biotin	d__Bacteria;p__Firmicutes;c__Bacilli;o__Erysipelotrichales;f__Erysipelatoclostridiaceae;g__Catenibacterium	4	0.00917258	[0.071, -0.053]	0	0.771776	0.900087	0.789795	0.907232	FALSE
HMDB0000030	Biotin	d__Bacteria;p__Firmicutes;c__Bacilli;o__Erysipelotrichales;f__Erysipelatoclostridiaceae;g__Erysipelatoclostridium	4	-0.0070179	[0.055, -0.069]	0	0.824372	0.925134	0.687392	0.855751	FALSE
HMDB0000030	Biotin	d__Bacteria;p__Firmicutes;c__Bacilli;o__Erysipelotrichales;f__Erysipelatoclostridiaceae;g__Faecalibacillus	4	-0.0581729	[0.028, -0.145]	0.416931	0.187591	0.421331	0.25503	0.543154	FALSE
HMDB0000030	Biotin	d__Bacteria;p__Firmicutes;c__Bacilli;o__Erysipelotrichales;f__Erysipelotrichaceae;g__Clostridium_AQ	4	-0.0165967	[0.045, -0.079]	0	0.599698	0.802081	0.304012	0.588761	FALSE
HMDB0000030	Biotin	d__Bacteria;p__Firmicutes;c__Bacilli;o__Erysipelotrichales;f__Erysipelotrichaceae;g__Holdemanella	4	0.0772671	[0.139, 0.015]	0	0.0145496	0.0707427	0.0127551	0.153662	FALSE
HMDB0000030	Biotin	d__Bacteria;p__Fusobacteriota;c__Fusobacteriia;o__Fusobacteriales;f__Fusobacteriaceae;g__Fusobacterium_A	3	-0.0146058	[0.068, -0.098]	0.255003	0.730441	0.879339	0.770614	0.897403	FALSE
HMDB0000030	Biotin	d__Bacteria;p__Firmicutes_A;c__Clostridia;o__Lachnospirales;f__Lachnospiraceae;g__Acetatifactor	4	0.0214583	[0.083, -0.041]	0.114951	0.497447	0.731555	0.568637	0.783916	FALSE
HMDB0000030	Biotin	d__Bacteria;p__Firmicutes_A;c__Clostridia;o__Lachnospirales;f__Lachnospiraceae;g__Agathobacter	4	-0.100419	[-0.038, -0.162]	0	0.00149557	0.0120277	0.0364595	0.233175	FALSE
HMDB0000030	Biotin	d__Bacteria;p__Firmicutes_A;c__Clostridia;o__Lachnospirales;f__Lachnospiraceae;g__Anaerobutyricum	4	0.0881347	[0.223, -0.047]	0.778297	0.201068	0.439733	0.280044	0.566764	FALSE
HMDB0000030	Biotin	d__Bacteria;p__Firmicutes_A;c__Clostridia;o__Lachnospirales;f__Lachnospiraceae;g__Anaerostipes	4	-0.0100846	[0.052, -0.072]	0	0.7498	0.888763	0.706142	0.865495	FALSE
HMDB0000030	Biotin	d__Bacteria;p__Firmicutes_A;c__Clostridia;o__Lachnospirales;f__Lachnospiraceae;g__Bariatricus	4	0.073326	[0.135, 0.011]	0	0.0204073	0.0907637	0.0784732	0.320275	FALSE
HMDB0000030	Biotin	d__Bacteria;p__Firmicutes_A;c__Clostridia;o__Lachnospirales;f__Lachnospiraceae;g__Blautia	4	-0.0132937	[0.049, -0.075]	0	0.674205	0.847872	0.466326	0.715964	FALSE
HMDB0000030	Biotin	d__Bacteria;p__Firmicutes_A;c__Clostridia;o__Lachnospirales;f__Lachnospiraceae;g__Blautia_A	4	0.00273651	[0.081, -0.075]	0.344609	0.945245	0.979465	0.950717	0.981611	FALSE
HMDB0000030	Biotin	d__Bacteria;p__Firmicutes_A;c__Clostridia;o__Lachnospirales;f__Lachnospiraceae;g__Butyrivibrio_A	4	0.0420023	[0.104, -0.02]	0	0.184102	0.416554	0.189874	0.47477	FALSE
HMDB0000030	Biotin	d__Bacteria;p__Firmicutes_A;c__Clostridia;o__Lachnospirales;f__Lachnospiraceae;g__CAG-127	4	0.00810361	[0.07, -0.054]	0	0.797751	0.912249	0.656506	0.839148	FALSE
HMDB0000030	Biotin	d__Bacteria;p__Firmicutes_A;c__Clostridia;o__Lachnospirales;f__Lachnospiraceae;g__CAG-317	3	0.0367906	[0.131, -0.057]	0.288676	0.443155	0.688056	0.473179	0.720612	FALSE
HMDB0000030	Biotin	d__Bacteria;p__Firmicutes_A;c__Clostridia;o__Lachnospirales;f__Lachnospiraceae;g__CAG-81	4	-0.0930415	[0.009, -0.195]	0.577689	0.0737286	0.228707	0.208155	0.494037	FALSE
HMDB0000030	Biotin	d__Bacteria;p__Firmicutes_A;c__Clostridia;o__Lachnospirales;f__Lachnospiraceae;g__Clostridium_Q	4	0.00213147	[0.146, -0.141]	0.817296	0.97677	0.991692	0.977816	0.991784	FALSE
HMDB0000030	Biotin	d__Bacteria;p__Firmicutes_A;c__Clostridia;o__Lachnospirales;f__Lachnospiraceae;g__Coprococcus	4	-0.0286285	[0.033, -0.091]	0	0.3653	0.620511	0.336887	0.618333	FALSE
HMDB0000030	Biotin	d__Bacteria;p__Firmicutes_A;c__Clostridia;o__Lachnospirales;f__Lachnospiraceae;g__Dorea	4	0.0661353	[0.154, -0.021]	0.434391	0.138632	0.348993	0.198762	0.484739	FALSE
HMDB0000030	Biotin	d__Bacteria;p__Firmicutes_A;c__Clostridia;o__Lachnospirales;f__Lachnospiraceae;g__Dorea_A	4	0.0447695	[0.107, -0.017]	0.0880772	0.15692	0.37671	0.269309	0.55812	FALSE
HMDB0000030	Biotin	d__Bacteria;p__Firmicutes_A;c__Clostridia;o__Lachnospirales;f__Lachnospiraceae;g__Eisenbergiella	4	0.0302425	[0.094, -0.033]	0.265243	0.352161	0.60907	0.476669	0.72299	FALSE
HMDB0000030	Biotin	d__Bacteria;p__Firmicutes_A;c__Clostridia;o__Lachnospirales;f__Lachnospiraceae;g__Enterocloster	4	-0.0320602	[0.082, -0.146]	0.688481	0.582179	0.790139	0.604244	0.807834	FALSE
HMDB0000030	Biotin	d__Bacteria;p__Firmicutes_A;c__Clostridia;o__Lachnospirales;f__Lachnospiraceae;g__Eubacterium_F	4	-0.00294892	[0.061, -0.066]	0.259244	0.927438	0.97171	0.941618	0.977687	FALSE
HMDB0000030	Biotin	d__Bacteria;p__Firmicutes_A;c__Clostridia;o__Lachnospirales;f__Lachnospiraceae;g__Eubacterium_G	4	0.0530444	[0.115, -0.009]	0	0.0934623	0.268944	0.0556212	0.276278	FALSE
HMDB0000030	Biotin	d__Bacteria;p__Firmicutes_A;c__Clostridia;o__Lachnospirales;f__Lachnospiraceae;g__Eubacterium_I	4	-0.0465036	[0.021, -0.114]	0	0.177183	0.406138	0.227241	0.513904	FALSE
HMDB0000030	Biotin	d__Bacteria;p__Firmicutes_A;c__Clostridia;o__Lachnospirales;f__Lachnospiraceae;g__Faecalimonas	4	-0.0167642	[0.045, -0.079]	0	0.59602	0.799223	0.39935	0.668728	FALSE
HMDB0000030	Biotin	d__Bacteria;p__Firmicutes_A;c__Clostridia;o__Lachnospirales;f__Lachnospiraceae;g__Fusicatenibacter	4	-0.0586899	[0.013, -0.131]	0.0489204	0.109768	0.299502	0.161594	0.4393	FALSE
HMDB0000030	Biotin	d__Bacteria;p__Firmicutes_A;c__Clostridia;o__Lachnospirales;f__Lachnospiraceae;g__KLE1615	4	-0.00409568	[0.058, -0.066]	0	0.896962	0.958592	0.899151	0.957604	FALSE
HMDB0000030	Biotin	d__Bacteria;p__Firmicutes_A;c__Clostridia;o__Lachnospirales;f__Lachnospiraceae;g__Lachnospira	4	-0.107651	[-0.046, -0.17]	0	0.000663538	0.00626541	0.0113245	0.147169	FALSE
HMDB0000030	Biotin	d__Bacteria;p__Firmicutes_A;c__Clostridia;o__Lachnospirales;f__Lachnospiraceae;g__Mediterraneibacter	4	0.0635195	[0.145, -0.018]	0.312849	0.124891	0.326599	0.183843	0.467795	FALSE
HMDB0000030	Biotin	d__Bacteria;p__Firmicutes_A;c__Clostridia;o__Lachnospirales;f__Lachnospiraceae;g__Roseburia	4	-0.153963	[-0.092, -0.216]	0	1.12319e-06	2.85681e-05	0.00342219	0.0972886	TRUE
HMDB0000030	Biotin	d__Bacteria;p__Firmicutes_A;c__Clostridia;o__Lachnospirales;f__Lachnospiraceae;g__RUG115	4	0.0751522	[0.137, 0.013]	0	0.0174767	0.0809476	0.0858008	0.331897	FALSE
HMDB0000030	Biotin	d__Bacteria;p__Firmicutes_A;c__Clostridia;o__Lachnospirales;f__Lachnospiraceae;g__Ruminococcus_A	4	0.0132221	[0.1, -0.074]	0.447049	0.765861	0.897098	0.77995	0.902416	FALSE
HMDB0000030	Biotin	d__Bacteria;p__Firmicutes_A;c__Clostridia;o__Lachnospirales;f__Lachnospiraceae;g__Ruminococcus_B	4	-0.0794013	[-0.008, -0.151]	0.189587	0.0292657	0.118285	0.113377	0.374513	FALSE
HMDB0000030	Biotin	d__Bacteria;p__Firmicutes_A;c__Clostridia;o__Lachnospirales;f__Lachnospiraceae;g__TF01-11	4	-0.0183749	[0.044, -0.08]	0	0.561197	0.777142	0.591699	0.799516	FALSE
HMDB0000030	Biotin	d__Bacteria;p__Firmicutes_A;c__Clostridia;o__Lachnospirales;f__Lachnospiraceae;g__UBA7182	4	-0.0103788	[0.078, -0.099]	0.523683	0.817987	0.921653	0.859363	0.940973	FALSE
HMDB0000030	Biotin	d__Bacteria;p__Firmicutes_A;c__Clostridia;o__Lachnospirales;f__Lachnospiraceae;g__UBA9502	4	0.0265599	[0.138, -0.084]	0.654406	0.638954	0.82715	0.680265	0.852246	FALSE
HMDB0000030	Biotin	d__Bacteria;p__Firmicutes_A;c__Clostridia;o__Lachnospirales;f__Lachnospiraceae;g__UMGS1375	4	-0.0138933	[0.06, -0.087]	0.151276	0.711222	0.868529	0.711513	0.868325	FALSE
HMDB0000030	Biotin	d__Bacteria;p__Firmicutes;c__Bacilli;o__Lactobacillales;f__Lactobacillaceae;g__Lactobacillus	4	0.00779969	[0.07, -0.054]	0	0.805181	0.91596	0.721372	0.872979	FALSE
HMDB0000030	Biotin	d__Bacteria;p__Bacteroidota;c__Bacteroidia;o__Bacteroidales;f__Marinifilaceae;g__Odoribacter	4	0.119501	[0.211, 0.028]	0.482901	0.0105921	0.0557736	0.0745076	0.313211	FALSE
HMDB0000030	Biotin	d__Bacteria;p__Bacteroidota;c__Bacteroidia;o__Bacteroidales;f__Muribaculaceae;g__CAG-279	3	0.0965681	[0.265, -0.072]	0.730801	0.260392	0.512468	0.396594	0.666516	FALSE
HMDB0000030	Biotin	d__Bacteria;p__Firmicutes_A;c__Clostridia;o__Oscillospirales;f__Oscillospiraceae;g__CAG-103	3	0.0614637	[0.173, -0.05]	0.538406	0.279854	0.534382	0.351901	0.630238	FALSE
HMDB0000030	Biotin	d__Bacteria;p__Firmicutes_A;c__Clostridia;o__Oscillospirales;f__Oscillospiraceae;g__CAG-110	3	0.107231	[0.178, 0.036]	0	0.00305674	0.0212432	0.00604005	0.115171	FALSE
HMDB0000030	Biotin	d__Bacteria;p__Firmicutes_A;c__Clostridia;o__Oscillospirales;f__Oscillospiraceae;g__CAG-170	3	0.145776	[0.236, 0.056]	0.444657	0.00147087	0.0118806	0.115807	0.378273	FALSE
HMDB0000030	Biotin	d__Bacteria;p__Firmicutes_A;c__Clostridia;o__Oscillospirales;f__Oscillospiraceae;g__CAG-83	4	0.177055	[0.239, 0.115]	0	2.15615e-08	9.06011e-07	0.00132792	0.0693147	TRUE
HMDB0000030	Biotin	d__Bacteria;p__Firmicutes_A;c__Clostridia;o__Oscillospirales;f__Oscillospiraceae;g__Dysosmobacter	4	0.190743	[0.35, 0.032]	0.839486	0.0187784	0.0853272	0.0990164	0.351822	FALSE
HMDB0000030	Biotin	d__Bacteria;p__Firmicutes_A;c__Clostridia;o__Oscillospirales;f__Oscillospiraceae;g__ER4	4	0.106872	[0.181, 0.033]	0.158036	0.00480275	0.0305525	0.0518685	0.268311	FALSE
HMDB0000030	Biotin	d__Bacteria;p__Firmicutes_A;c__Clostridia;o__Oscillospirales;f__Oscillospiraceae;g__Evtepia	3	0.134906	[0.224, 0.046]	0.176923	0.00293642	0.0205862	0.0749637	0.314107	FALSE
HMDB0000030	Biotin	d__Bacteria;p__Firmicutes_A;c__Clostridia;o__Oscillospirales;f__Oscillospiraceae;g__Flavonifractor	4	0.0740281	[0.17, -0.022]	0.547076	0.129729	0.334519	0.243018	0.530891	FALSE
HMDB0000030	Biotin	d__Bacteria;p__Firmicutes_A;c__Clostridia;o__Oscillospirales;f__Oscillospiraceae;g__Lawsonibacter	4	0.134847	[0.294, -0.024]	0.757905	0.0964249	0.274702	0.21605	0.502216	FALSE
HMDB0000030	Biotin	d__Bacteria;p__Firmicutes_A;c__Clostridia;o__Oscillospirales;f__Oscillospiraceae;g__NK3B98	3	0.0559586	[0.185, -0.073]	0.655428	0.394609	0.648577	0.478261	0.724094	FALSE
HMDB0000030	Biotin	d__Bacteria;p__Firmicutes_A;c__Clostridia;o__Oscillospirales;f__Oscillospiraceae;g__UBA5446	3	0.0711681	[0.142, 0]	0	0.0493174	0.1731	0.0215838	0.187215	FALSE
HMDB0000030	Biotin	d__Bacteria;p__Proteobacteria;c__Gammaproteobacteria;o__Enterobacterales;f__Pasteurellaceae;g__Haemophilus_D	4	-0.119047	[-0.028, -0.21]	0.485605	0.0103215	0.0547263	0.068691	0.302591	FALSE
HMDB0000030	Biotin	d__Bacteria;p__Firmicutes_A;c__Clostridia;o__Peptostreptococcales;f__Peptostreptococcaceae;g__Clostridioides	3	-0.0018285	[0.069, -0.073]	0	0.959718	0.985099	0.867613	0.944233	FALSE
HMDB0000030	Biotin	d__Bacteria;p__Firmicutes_A;c__Clostridia;o__Peptostreptococcales;f__Peptostreptococcaceae;g__Intestinibacter	3	-0.0632551	[0.029, -0.155]	0.293142	0.17813	0.407571	0.284618	0.570516	FALSE
HMDB0000030	Biotin	d__Bacteria;p__Firmicutes_A;c__Clostridia;o__Peptostreptococcales;f__Peptostreptococcaceae;g__Romboutsia	4	-0.0754792	[-0.007, -0.144]	0.0144539	0.0313173	0.124481	0.0982756	0.350826	FALSE
HMDB0000030	Biotin	d__Bacteria;p__Bacteroidota;c__Bacteroidia;o__Bacteroidales;f__Rikenellaceae;g__Alistipes	4	0.194109	[0.292, 0.097]	0.553217	9.45183e-05	0.00127172	0.0257192	0.200436	FALSE
HMDB0000030	Biotin	d__Bacteria;p__Bacteroidota;c__Bacteroidia;o__Bacteroidales;f__Rikenellaceae;g__Alistipes_A	4	0.209897	[0.306, 0.113]	0.539863	2.01124e-05	0.00034221	0.0205104	0.185059	FALSE
HMDB0000030	Biotin	d__Bacteria;p__Firmicutes_A;c__Clostridia;o__Oscillospirales;f__Ruminococcaceae;g__Faecalibacterium	4	-0.109472	[-0.047, -0.172]	0.225971	0.00058006	0.00560697	0.0559218	0.27697	FALSE
HMDB0000030	Biotin	d__Bacteria;p__Firmicutes_A;c__Clostridia;o__Oscillospirales;f__Ruminococcaceae;g__Gemmiger	4	0.0648935	[0.13, 0]	0.158651	0.0496334	0.173881	0.159827	0.437615	FALSE
HMDB0000030	Biotin	d__Bacteria;p__Firmicutes_A;c__Clostridia;o__Oscillospirales;f__Ruminococcaceae;g__Neobittarella	4	0.00162934	[0.064, -0.06]	0	0.958908	0.984911	0.950112	0.981353	FALSE
HMDB0000030	Biotin	d__Bacteria;p__Firmicutes_A;c__Clostridia;o__Oscillospirales;f__Ruminococcaceae;g__Ruminiclostridium_E	4	0.0515162	[0.122, -0.019]	0.158342	0.154409	0.373063	0.236804	0.523902	FALSE
HMDB0000030	Biotin	d__Bacteria;p__Firmicutes_A;c__Clostridia;o__Oscillospirales;f__Ruminococcaceae;g__Ruminococcus	3	0.0996078	[0.171, 0.029]	0	0.00593388	0.0359763	0.0642271	0.293845	FALSE
HMDB0000030	Biotin	d__Bacteria;p__Firmicutes_A;c__Clostridia;o__Oscillospirales;f__Ruminococcaceae;g__Ruminococcus_C	4	0.00912524	[0.071, -0.053]	0	0.772914	0.900743	0.635948	0.82712	FALSE
HMDB0000030	Biotin	d__Bacteria;p__Firmicutes_A;c__Clostridia;o__Oscillospirales;f__Ruminococcaceae;g__Ruminococcus_D	4	0.0689791	[0.165, -0.027]	0.542981	0.159458	0.38019	0.28302	0.56926	FALSE
HMDB0000030	Biotin	d__Bacteria;p__Firmicutes_A;c__Clostridia;o__Oscillospirales;f__Ruminococcaceae;g__Ruthenibacterium	4	0.192902	[0.255, 0.131]	0	1.0601e-09	6.17425e-08	0.00282244	0.0916383	TRUE
HMDB0000030	Biotin	d__Bacteria;p__Firmicutes_A;c__Clostridia;o__Oscillospirales;f__Ruminococcaceae;g__UBA1394	4	0.0555182	[0.139, -0.028]	0.395086	0.191882	0.427318	0.281002	0.567636	FALSE
HMDB0000030	Biotin	d__Bacteria;p__Firmicutes_C;c__Negativicutes;o__Selenomonadales;f__Selenomonadaceae;g__Megamonas	3	-0.0299023	[0.086, -0.146]	0.571419	0.612824	0.810479	0.656718	0.839182	FALSE
HMDB0000030	Biotin	d__Bacteria;p__Firmicutes;c__Bacilli;o__Lactobacillales;f__Streptococcaceae;g__Streptococcus	4	-0.0772376	[-0.015, -0.139]	0	0.0145872	0.070891	0.0577447	0.280444	FALSE
HMDB0000030	Biotin	d__Bacteria;p__Bacteroidota;c__Bacteroidia;o__Bacteroidales;f__Tannerellaceae;g__Parabacteroides	4	0.0781681	[0.14, 0.016]	0	0.0135377	0.0669962	0.0689384	0.303147	FALSE
HMDB0000030	Biotin	d__Bacteria;p__Firmicutes_A;c__Clostridia;o__Monoglobales_A;f__UBA1381;g__CAG-41	4	-0.0106482	[0.051, -0.073]	0	0.736325	0.881904	0.640762	0.829841	FALSE
HMDB0000030	Biotin	d__Bacteria;p__Firmicutes_C;c__Negativicutes;o__Veillonellales;f__Veillonellaceae;g__Veillonella	4	-0.136108	[-0.059, -0.214]	0.289719	0.000580175	0.00560697	0.037661	0.235991	FALSE
HMDB0000033	Carnosine	d__Bacteria;p__Firmicutes_C;c__Negativicutes;o__Acidaminococcales;f__Acidaminococcaceae;g__Acidaminococcus	4	0.0777774	[0.208, -0.053]	0.650936	0.242039	0.491356	0.35013	0.629131	FALSE
HMDB0000033	Carnosine	d__Bacteria;p__Firmicutes_C;c__Negativicutes;o__Acidaminococcales;f__Acidaminococcaceae;g__Phascolarctobacterium	4	0.104739	[0.176, 0.034]	0	0.00383695	0.0255292	0.0430242	0.248477	FALSE
HMDB0000033	Carnosine	d__Bacteria;p__Firmicutes_C;c__Negativicutes;o__Acidaminococcales;f__Acidaminococcaceae;g__Phascolarctobacterium_A	3	-0.0626659	[0.017, -0.143]	0	0.124472	0.325855	0.169236	0.449502	FALSE
HMDB0000033	Carnosine	d__Bacteria;p__Firmicutes_A;c__Clostridia;o__Oscillospirales;f__Acutalibacteraceae;g__Acutalibacter	3	-0.126461	[0.022, -0.274]	0.699738	0.0939557	0.269919	0.22163	0.507881	FALSE
HMDB0000033	Carnosine	d__Bacteria;p__Firmicutes_A;c__Clostridia;o__Oscillospirales;f__Acutalibacteraceae;g__CAG-177	4	-0.0951258	[0.01, -0.2]	0.512145	0.0760537	0.233775	0.15905	0.436636	FALSE
HMDB0000033	Carnosine	d__Bacteria;p__Firmicutes_A;c__Clostridia;o__Oscillospirales;f__Acutalibacteraceae;g__CAG-180	3	-0.0360768	[0.131, -0.204]	0.726784	0.673026	0.847214	0.719749	0.872462	FALSE
HMDB0000033	Carnosine	d__Bacteria;p__Firmicutes_A;c__Clostridia;o__Oscillospirales;f__Acutalibacteraceae;g__CAG-217	4	-0.103333	[-0.032, -0.174]	0	0.00433853	0.0281848	0.00469502	0.107569	FALSE
HMDB0000033	Carnosine	d__Bacteria;p__Firmicutes_A;c__Clostridia;o__Oscillospirales;f__Acutalibacteraceae;g__Clostridium_A	3	-0.0660771	[0.014, -0.146]	0	0.105254	0.291278	0.0204552	0.185011	FALSE
HMDB0000033	Carnosine	d__Bacteria;p__Firmicutes_A;c__Clostridia;o__Oscillospirales;f__Acutalibacteraceae;g__Eubacterium_R	4	-0.0709312	[0, -0.142]	0	0.050229	0.175308	0.0627268	0.290127	FALSE
HMDB0000033	Carnosine	d__Bacteria;p__Firmicutes_A;c__Clostridia;o__Oscillospirales;f__Acutalibacteraceae;g__Ruminococcus_E	4	-0.127112	[-0.056, -0.198]	0	0.000450059	0.00456171	0.0195159	0.181961	FALSE
HMDB0000033	Carnosine	d__Bacteria;p__Firmicutes_A;c__Clostridia;o__Oscillospirales;f__Acutalibacteraceae;g__UBA1417	4	-0.104777	[-0.006, -0.204]	0.435602	0.0376351	0.142229	0.109766	0.368467	FALSE
HMDB0000033	Carnosine	d__Bacteria;p__Firmicutes_A;c__Clostridia;o__Oscillospirales;f__Acutalibacteraceae;g__UBA1691	3	-0.0902384	[0.043, -0.223]	0.593966	0.183861	0.416171	0.322932	0.605814	FALSE
HMDB0000033	Carnosine	d__Bacteria;p__Firmicutes_A;c__Clostridia;o__Oscillospirales;f__Acutalibacteraceae;g__UMGS403	3	-0.022986	[0.17, -0.216]	0.83111	0.815688	0.920422	0.833767	0.928115	FALSE
HMDB0000033	Carnosine	d__Bacteria;p__Verrucomicrobiota;c__Verrucomicrobiae;o__Verrucomicrobiales;f__Akkermansiaceae;g__Akkermansia	4	-0.0771571	[-0.006, -0.148]	0	0.0331821	0.129793	0.121882	0.386145	FALSE
HMDB0000033	Carnosine	d__Bacteria;p__Firmicutes_A;c__Clostridia;o__Lachnospirales;f__Anaerotignaceae;g__Anaerotignum	4	-0.0329035	[0.112, -0.178]	0.761274	0.657288	0.837935	0.683449	0.853679	FALSE
HMDB0000033	Carnosine	d__Bacteria;p__Bacteroidota;c__Bacteroidia;o__Bacteroidales;f__Bacteroidaceae;g__Bacteroides	4	0.0944831	[0.224, -0.035]	0.71282	0.152667	0.370452	0.225879	0.512021	FALSE
HMDB0000033	Carnosine	d__Bacteria;p__Bacteroidota;c__Bacteroidia;o__Bacteroidales;f__Bacteroidaceae;g__Paraprevotella	4	0.0245022	[0.149, -0.1]	0.652176	0.700127	0.862728	0.724252	0.874495	FALSE
HMDB0000033	Carnosine	d__Bacteria;p__Bacteroidota;c__Bacteroidia;o__Bacteroidales;f__Bacteroidaceae;g__Phocaeicola	4	0.175454	[0.246, 0.104]	0	1.27705e-06	3.18543e-05	0.0104544	0.142801	FALSE
HMDB0000033	Carnosine	d__Bacteria;p__Bacteroidota;c__Bacteroidia;o__Bacteroidales;f__Bacteroidaceae;g__Prevotella	4	-0.0272929	[0.094, -0.149]	0.616675	0.659375	0.83908	0.693203	0.858714	FALSE
HMDB0000033	Carnosine	d__Bacteria;p__Bacteroidota;c__Bacteroidia;o__Bacteroidales;f__Bacteroidaceae;g__Prevotellamassilia	3	-0.0556749	[0.138, -0.25]	0.790432	0.574079	0.785067	0.636245	0.827383	FALSE
HMDB0000033	Carnosine	d__Bacteria;p__Bacteroidota;c__Bacteroidia;o__Bacteroidales;f__Barnesiellaceae;g__Barnesiella	4	-0.0687255	[0.115, -0.253]	0.865014	0.46461	0.706885	0.508142	0.744152	FALSE
HMDB0000033	Carnosine	d__Bacteria;p__Actinobacteriota;c__Actinomycetia;o__Actinomycetales;f__Bifidobacteriaceae;g__Bifidobacterium	4	0.00471066	[0.17, -0.161]	0.816082	0.9555	0.983276	0.958172	0.98464	FALSE
HMDB0000033	Carnosine	d__Bacteria;p__Proteobacteria;c__Gammaproteobacteria;o__Burkholderiales;f__Burkholderiaceae;g__Parasutterella	4	0.133093	[0.215, 0.051]	0.132844	0.00145635	0.011789	0.0412904	0.244396	FALSE
HMDB0000033	Carnosine	d__Bacteria;p__Proteobacteria;c__Gammaproteobacteria;o__Burkholderiales;f__Burkholderiaceae;g__Sutterella	4	0.0508283	[0.125, -0.024]	0.0946373	0.180339	0.410569	0.277392	0.565019	FALSE
HMDB0000033	Carnosine	d__Bacteria;p__Firmicutes_A;c__Clostridia;o__Oscillospirales;f__Butyricicoccaceae;g__Agathobaculum	4	-0.012464	[0.059, -0.083]	0	0.730801	0.879409	0.638544	0.828696	FALSE
HMDB0000033	Carnosine	d__Bacteria;p__Firmicutes_A;c__Clostridia_A;o__Christensenellales;f__CAG-138;g__PeH17	3	-0.0642362	[0.05, -0.179]	0.462502	0.271901	0.525135	0.375852	0.648722	FALSE
HMDB0000033	Carnosine	d__Bacteria;p__Proteobacteria;c__Alphaproteobacteria;o__RF32;f__CAG-239;g__CAG-495	4	-0.0213059	[0.119, -0.162]	0.730207	0.766024	0.8971	0.781202	0.902868	FALSE
HMDB0000033	Carnosine	d__Bacteria;p__Firmicutes_A;c__Clostridia_A;o__Christensenellales;f__CAG-74;g__UBA11524	4	-0.0989704	[0.033, -0.231]	0.696457	0.142279	0.354374	0.229358	0.515988	FALSE
HMDB0000033	Carnosine	d__Bacteria;p__Firmicutes_A;c__Clostridia;o__Clostridiales;f__Clostridiaceae;g__Clostridium	4	0.145928	[0.309, -0.017]	0.762964	0.0795314	0.241087	0.186942	0.471352	FALSE
HMDB0000033	Carnosine	d__Bacteria;p__Actinobacteriota;c__Coriobacteriia;o__Coriobacteriales;f__Coriobacteriaceae;g__Collinsella	4	-0.0627108	[0.008, -0.134]	0	0.0834356	0.248641	0.050984	0.266052	FALSE
HMDB0000033	Carnosine	d__Bacteria;p__Desulfobacterota;c__Desulfovibrionia;o__Desulfovibrionales;f__Desulfovibrionaceae;g__Bilophila	4	0.0507726	[0.148, -0.046]	0.424473	0.306178	0.562406	0.366809	0.641962	FALSE
HMDB0000033	Carnosine	d__Bacteria;p__Firmicutes_C;c__Negativicutes;o__Veillonellales;f__Dialisteraceae;g__Dialister	4	-0.0253265	[0.056, -0.107]	0.12343	0.543439	0.765558	0.558409	0.777158	FALSE
HMDB0000033	Carnosine	d__Bacteria;p__Actinobacteriota;c__Coriobacteriia;o__Coriobacteriales;f__Eggerthellaceae;g__Eggerthella	3	-0.060389	[0.079, -0.2]	0.657443	0.395303	0.64917	0.462184	0.713432	FALSE
HMDB0000033	Carnosine	d__Bacteria;p__Proteobacteria;c__Gammaproteobacteria;o__Enterobacterales;f__Enterobacteriaceae;g__Escherichia	4	0.0452914	[0.116, -0.026]	0	0.211212	0.45357	0.0110733	0.146013	FALSE
HMDB0000033	Carnosine	d__Bacteria;p__Proteobacteria;c__Gammaproteobacteria;o__Enterobacterales;f__Enterobacteriaceae;g__Klebsiella	3	0.0464344	[0.132, -0.039]	0.0600178	0.286464	0.541277	0.388591	0.660502	FALSE
HMDB0000033	Carnosine	d__Bacteria;p__Firmicutes;c__Bacilli;o__Erysipelotrichales;f__Erysipelatoclostridiaceae;g__Catenibacterium	3	-0.0785106	[0.001, -0.158]	0.0881478	0.0542875	0.185185	0.207474	0.493605	FALSE
HMDB0000033	Carnosine	d__Bacteria;p__Firmicutes;c__Bacilli;o__Erysipelotrichales;f__Erysipelatoclostridiaceae;g__Erysipelatoclostridium	4	0.049629	[0.16, -0.061]	0.553021	0.378933	0.633788	0.466861	0.716178	FALSE
HMDB0000033	Carnosine	d__Bacteria;p__Firmicutes;c__Bacilli;o__Erysipelotrichales;f__Erysipelatoclostridiaceae;g__Faecalibacillus	4	-0.00274676	[0.068, -0.074]	0.0826434	0.939581	0.977321	0.946683	0.979973	FALSE
HMDB0000033	Carnosine	d__Bacteria;p__Firmicutes;c__Bacilli;o__Erysipelotrichales;f__Erysipelotrichaceae;g__Clostridium_AQ	3	-0.0145732	[0.065, -0.095]	0	0.720893	0.873671	0.697498	0.860911	FALSE
HMDB0000033	Carnosine	d__Bacteria;p__Firmicutes;c__Bacilli;o__Erysipelotrichales;f__Erysipelotrichaceae;g__Holdemanella	4	-0.0669688	[0.004, -0.138]	0	0.0645112	0.209179	0.0783019	0.319825	FALSE
HMDB0000033	Carnosine	d__Bacteria;p__Fusobacteriota;c__Fusobacteriia;o__Fusobacteriales;f__Fusobacteriaceae;g__Fusobacterium_A	3	0.127181	[0.207, 0.047]	0.240297	0.00182247	0.0141073	0.112931	0.373811	FALSE
HMDB0000033	Carnosine	d__Bacteria;p__Firmicutes_A;c__Clostridia;o__Lachnospirales;f__Lachnospiraceae;g__Acetatifactor	4	-0.109109	[0.047, -0.265]	0.786441	0.169574	0.394711	0.255757	0.543798	FALSE
HMDB0000033	Carnosine	d__Bacteria;p__Firmicutes_A;c__Clostridia;o__Lachnospirales;f__Lachnospiraceae;g__Agathobacter	4	0.05376	[0.136, -0.029]	0.130855	0.202194	0.441319	0.257106	0.545229	FALSE
HMDB0000033	Carnosine	d__Bacteria;p__Firmicutes_A;c__Clostridia;o__Lachnospirales;f__Lachnospiraceae;g__Anaerobutyricum	4	-0.0936292	[0.022, -0.209]	0.577538	0.111086	0.302072	0.237347	0.524207	FALSE
HMDB0000033	Carnosine	d__Bacteria;p__Firmicutes_A;c__Clostridia;o__Lachnospirales;f__Lachnospiraceae;g__Anaerostipes	4	-0.0143054	[0.123, -0.151]	0.712899	0.837893	0.931365	0.848615	0.936189	FALSE
HMDB0000033	Carnosine	d__Bacteria;p__Firmicutes_A;c__Clostridia;o__Lachnospirales;f__Lachnospiraceae;g__Bariatricus	4	-0.0475985	[0.023, -0.119]	0	0.189156	0.423451	0.247034	0.535454	FALSE
HMDB0000033	Carnosine	d__Bacteria;p__Firmicutes_A;c__Clostridia;o__Lachnospirales;f__Lachnospiraceae;g__Blautia	4	0.0348484	[0.183, -0.114]	0.7494	0.645672	0.830854	0.673796	0.849399	FALSE
HMDB0000033	Carnosine	d__Bacteria;p__Firmicutes_A;c__Clostridia;o__Lachnospirales;f__Lachnospiraceae;g__Blautia_A	4	-0.0841067	[0.1, -0.268]	0.841128	0.370296	0.62547	0.432534	0.69353	FALSE
HMDB0000033	Carnosine	d__Bacteria;p__Firmicutes_A;c__Clostridia;o__Lachnospirales;f__Lachnospiraceae;g__Butyrivibrio_A	3	-0.0393712	[0.092, -0.171]	0.607096	0.557422	0.775184	0.595976	0.802628	FALSE
HMDB0000033	Carnosine	d__Bacteria;p__Firmicutes_A;c__Clostridia;o__Lachnospirales;f__Lachnospiraceae;g__CAG-127	4	-0.0805488	[-0.01, -0.152]	0	0.0261824	0.108909	0.0395638	0.240636	FALSE
HMDB0000033	Carnosine	d__Bacteria;p__Firmicutes_A;c__Clostridia;o__Lachnospirales;f__Lachnospiraceae;g__CAG-317	3	-0.0529477	[0.027, -0.133]	0.0618793	0.194525	0.43091	0.335685	0.617266	FALSE
HMDB0000033	Carnosine	d__Bacteria;p__Firmicutes_A;c__Clostridia;o__Lachnospirales;f__Lachnospiraceae;g__CAG-81	4	0.0724413	[0.211, -0.066]	0.707448	0.304497	0.560428	0.389744	0.661533	FALSE
HMDB0000033	Carnosine	d__Bacteria;p__Firmicutes_A;c__Clostridia;o__Lachnospirales;f__Lachnospiraceae;g__Clostridium_Q	4	0.126104	[0.221, 0.031]	0.400526	0.00922409	0.0504177	0.0809684	0.324489	FALSE
HMDB0000033	Carnosine	d__Bacteria;p__Firmicutes_A;c__Clostridia;o__Lachnospirales;f__Lachnospiraceae;g__Coprococcus	4	-0.0460694	[0.025, -0.117]	0	0.203474	0.44307	0.219012	0.505385	FALSE
HMDB0000033	Carnosine	d__Bacteria;p__Firmicutes_A;c__Clostridia;o__Lachnospirales;f__Lachnospiraceae;g__Dorea	4	-0.0668536	[0.084, -0.218]	0.740924	0.385312	0.639682	0.457209	0.710396	FALSE
HMDB0000033	Carnosine	d__Bacteria;p__Firmicutes_A;c__Clostridia;o__Lachnospirales;f__Lachnospiraceae;g__Dorea_A	4	-0.0985042	[-0.028, -0.17]	0	0.00654511	0.0387412	0.020729	0.185599	FALSE
HMDB0000033	Carnosine	d__Bacteria;p__Firmicutes_A;c__Clostridia;o__Lachnospirales;f__Lachnospiraceae;g__Eisenbergiella	4	-0.0888868	[-0.018, -0.16]	0	0.0141409	0.0691977	0.0642727	0.293845	FALSE
HMDB0000033	Carnosine	d__Bacteria;p__Firmicutes_A;c__Clostridia;o__Lachnospirales;f__Lachnospiraceae;g__Enterocloster	4	0.0883156	[0.159, 0.017]	0	0.014812	0.0716115	0.0685555	0.302409	FALSE
HMDB0000033	Carnosine	d__Bacteria;p__Firmicutes_A;c__Clostridia;o__Lachnospirales;f__Lachnospiraceae;g__Eubacterium_F	4	-0.0590164	[0.09, -0.208]	0.757882	0.438856	0.684716	0.490038	0.732775	FALSE
HMDB0000033	Carnosine	d__Bacteria;p__Firmicutes_A;c__Clostridia;o__Lachnospirales;f__Lachnospiraceae;g__Eubacterium_G	4	0.0220228	[0.105, -0.061]	0.266272	0.603756	0.805002	0.647349	0.833462	FALSE
HMDB0000033	Carnosine	d__Bacteria;p__Firmicutes_A;c__Clostridia;o__Lachnospirales;f__Lachnospiraceae;g__Eubacterium_I	4	-0.0260369	[0.07, -0.122]	0.475875	0.593743	0.797564	0.673963	0.849471	FALSE
HMDB0000033	Carnosine	d__Bacteria;p__Firmicutes_A;c__Clostridia;o__Lachnospirales;f__Lachnospiraceae;g__Faecalimonas	3	0.122601	[0.288, -0.043]	0.695936	0.146413	0.360796	0.299255	0.584265	FALSE
HMDB0000033	Carnosine	d__Bacteria;p__Firmicutes_A;c__Clostridia;o__Lachnospirales;f__Lachnospiraceae;g__Fusicatenibacter	4	-0.00247131	[0.109, -0.114]	0.550607	0.965219	0.987116	0.96801	0.988337	FALSE
HMDB0000033	Carnosine	d__Bacteria;p__Firmicutes_A;c__Clostridia;o__Lachnospirales;f__Lachnospiraceae;g__KLE1615	4	-0.099882	[-0.029, -0.171]	0	0.00583027	0.0355075	0.0212138	0.186466	FALSE
HMDB0000033	Carnosine	d__Bacteria;p__Firmicutes_A;c__Clostridia;o__Lachnospirales;f__Lachnospiraceae;g__Lachnospira	4	0.114614	[0.186, 0.044]	0	0.00155704	0.0124379	0.0241374	0.196079	FALSE
HMDB0000033	Carnosine	d__Bacteria;p__Firmicutes_A;c__Clostridia;o__Lachnospirales;f__Lachnospiraceae;g__Mediterraneibacter	4	-0.0198899	[0.084, -0.123]	0.48979	0.706435	0.866269	0.719558	0.872302	FALSE
HMDB0000033	Carnosine	d__Bacteria;p__Firmicutes_A;c__Clostridia;o__Lachnospirales;f__Lachnospiraceae;g__Roseburia	4	0.0509616	[0.132, -0.03]	0.0701571	0.219067	0.463733	0.26245	0.551732	FALSE
HMDB0000033	Carnosine	d__Bacteria;p__Firmicutes_A;c__Clostridia;o__Lachnospirales;f__Lachnospiraceae;g__RUG115	4	-0.0547045	[0.016, -0.126]	0	0.131022	0.336231	0.00107729	0.065988	TRUE
HMDB0000033	Carnosine	d__Bacteria;p__Firmicutes_A;c__Clostridia;o__Lachnospirales;f__Lachnospiraceae;g__Ruminococcus_A	4	-0.0855312	[-0.015, -0.157]	0	0.0182241	0.083485	0.0470098	0.256675	FALSE
HMDB0000033	Carnosine	d__Bacteria;p__Firmicutes_A;c__Clostridia;o__Lachnospirales;f__Lachnospiraceae;g__Ruminococcus_B	4	0.0852676	[0.212, -0.042]	0.653303	0.18841	0.422468	0.282305	0.568707	FALSE
HMDB0000033	Carnosine	d__Bacteria;p__Firmicutes_A;c__Clostridia;o__Lachnospirales;f__Lachnospiraceae;g__TF01-11	4	-0.0513854	[0.02, -0.122]	0	0.156056	0.375363	0.101814	0.355596	FALSE
HMDB0000033	Carnosine	d__Bacteria;p__Firmicutes_A;c__Clostridia;o__Lachnospirales;f__Lachnospiraceae;g__UBA7182	4	-0.0816011	[0.114, -0.277]	0.844729	0.413777	0.664163	0.479824	0.725298	FALSE
HMDB0000033	Carnosine	d__Bacteria;p__Firmicutes_A;c__Clostridia;o__Lachnospirales;f__Lachnospiraceae;g__UBA9502	4	-0.0427826	[0.068, -0.153]	0.551638	0.447299	0.691706	0.50877	0.744399	FALSE
HMDB0000033	Carnosine	d__Bacteria;p__Firmicutes_A;c__Clostridia;o__Lachnospirales;f__Lachnospiraceae;g__UMGS1375	4	-0.031218	[0.04, -0.102]	0	0.388824	0.64313	0.374152	0.647368	FALSE
HMDB0000033	Carnosine	d__Bacteria;p__Firmicutes;c__Bacilli;o__Lactobacillales;f__Lactobacillaceae;g__Lactobacillus	3	-0.00858775	[0.119, -0.136]	0.568405	0.894745	0.957453	0.904506	0.960538	FALSE
HMDB0000033	Carnosine	d__Bacteria;p__Bacteroidota;c__Bacteroidia;o__Bacteroidales;f__Marinifilaceae;g__Odoribacter	4	-0.112639	[0.161, -0.387]	0.938747	0.420411	0.669912	0.475588	0.722261	FALSE
HMDB0000033	Carnosine	d__Bacteria;p__Bacteroidota;c__Bacteroidia;o__Bacteroidales;f__Muribaculaceae;g__CAG-279	3	0.024573	[0.173, -0.124]	0.709692	0.746051	0.887079	0.763738	0.893976	FALSE
HMDB0000033	Carnosine	d__Bacteria;p__Firmicutes_A;c__Clostridia;o__Oscillospirales;f__Oscillospiraceae;g__CAG-103	3	-0.0668682	[0.086, -0.219]	0.695632	0.390095	0.64422	0.480166	0.725613	FALSE
HMDB0000033	Carnosine	d__Bacteria;p__Firmicutes_A;c__Clostridia;o__Oscillospirales;f__Oscillospiraceae;g__CAG-110	3	-0.144293	[0.106, -0.394]	0.901486	0.258321	0.509745	0.370946	0.644939	FALSE
HMDB0000033	Carnosine	d__Bacteria;p__Firmicutes_A;c__Clostridia;o__Oscillospirales;f__Oscillospiraceae;g__CAG-170	3	-0.0960253	[0.133, -0.325]	0.886533	0.411777	0.662536	0.490478	0.733153	FALSE
HMDB0000033	Carnosine	d__Bacteria;p__Firmicutes_A;c__Clostridia;o__Oscillospirales;f__Oscillospiraceae;g__CAG-83	4	-0.124179	[0.113, -0.362]	0.917172	0.305428	0.561524	0.376662	0.649441	FALSE
HMDB0000033	Carnosine	d__Bacteria;p__Firmicutes_A;c__Clostridia;o__Oscillospirales;f__Oscillospiraceae;g__Dysosmobacter	4	-0.122273	[0.112, -0.357]	0.918004	0.307218	0.563314	0.377682	0.650482	FALSE
HMDB0000033	Carnosine	d__Bacteria;p__Firmicutes_A;c__Clostridia;o__Oscillospirales;f__Oscillospiraceae;g__ER4	4	-0.0992606	[0.107, -0.305]	0.885512	0.345082	0.601817	0.410213	0.676658	FALSE
HMDB0000033	Carnosine	d__Bacteria;p__Firmicutes_A;c__Clostridia;o__Oscillospirales;f__Oscillospiraceae;g__Evtepia	3	-0.169471	[0.007, -0.346]	0.804734	0.0595622	0.197614	0.187963	0.472539	FALSE
HMDB0000033	Carnosine	d__Bacteria;p__Firmicutes_A;c__Clostridia;o__Oscillospirales;f__Oscillospiraceae;g__Flavonifractor	4	0.0103189	[0.081, -0.061]	0	0.775761	0.902149	0.750368	0.887096	FALSE
HMDB0000033	Carnosine	d__Bacteria;p__Firmicutes_A;c__Clostridia;o__Oscillospirales;f__Oscillospiraceae;g__Lawsonibacter	4	-0.0597922	[0.101, -0.22]	0.821461	0.465048	0.707225	0.505397	0.742372	FALSE
HMDB0000033	Carnosine	d__Bacteria;p__Firmicutes_A;c__Clostridia;o__Oscillospirales;f__Oscillospiraceae;g__NK3B98	3	-0.112492	[0.069, -0.294]	0.803358	0.22483	0.471499	0.340841	0.621016	FALSE
HMDB0000033	Carnosine	d__Bacteria;p__Firmicutes_A;c__Clostridia;o__Oscillospirales;f__Oscillospiraceae;g__UBA5446	3	-0.0732001	[0.129, -0.276]	0.856722	0.478924	0.718011	0.540703	0.765797	FALSE
HMDB0000033	Carnosine	d__Bacteria;p__Proteobacteria;c__Gammaproteobacteria;o__Enterobacterales;f__Pasteurellaceae;g__Haemophilus_D	4	0.155099	[0.297, 0.013]	0.724886	0.0321598	0.126796	0.118924	0.382071	FALSE
HMDB0000033	Carnosine	d__Bacteria;p__Firmicutes_A;c__Clostridia;o__Peptostreptococcales;f__Peptostreptococcaceae;g__Clostridioides	3	0.0292925	[0.131, -0.072]	0.290504	0.572343	0.78401	0.607798	0.810139	FALSE
HMDB0000033	Carnosine	d__Bacteria;p__Firmicutes_A;c__Clostridia;o__Peptostreptococcales;f__Peptostreptococcaceae;g__Intestinibacter	4	0.0573771	[0.206, -0.091]	0.724684	0.448132	0.692489	0.51571	0.749326	FALSE
HMDB0000033	Carnosine	d__Bacteria;p__Firmicutes_A;c__Clostridia;o__Peptostreptococcales;f__Peptostreptococcaceae;g__Romboutsia	3	0.12437	[0.399, -0.15]	0.89128	0.374059	0.629534	0.471305	0.719306	FALSE
HMDB0000033	Carnosine	d__Bacteria;p__Bacteroidota;c__Bacteroidia;o__Bacteroidales;f__Rikenellaceae;g__Alistipes	4	-0.0965569	[0.175, -0.368]	0.937712	0.485931	0.723135	0.532421	0.760733	FALSE
HMDB0000033	Carnosine	d__Bacteria;p__Bacteroidota;c__Bacteroidia;o__Bacteroidales;f__Rikenellaceae;g__Alistipes_A	4	-0.110725	[0.11, -0.331]	0.899507	0.324973	0.58141	0.393349	0.664441	FALSE
HMDB0000033	Carnosine	d__Bacteria;p__Firmicutes_A;c__Clostridia;o__Oscillospirales;f__Ruminococcaceae;g__Faecalibacterium	4	0.0195374	[0.151, -0.112]	0.665834	0.771038	0.89965	0.799116	0.911575	FALSE
HMDB0000033	Carnosine	d__Bacteria;p__Firmicutes_A;c__Clostridia;o__Oscillospirales;f__Ruminococcaceae;g__Gemmiger	4	-0.127254	[-0.002, -0.253]	0.627891	0.0464511	0.165742	0.158244	0.435648	FALSE
HMDB0000033	Carnosine	d__Bacteria;p__Firmicutes_A;c__Clostridia;o__Oscillospirales;f__Ruminococcaceae;g__Neobittarella	3	-0.0260846	[0.054, -0.106]	0.214466	0.522676	0.750853	0.628055	0.821799	FALSE
HMDB0000033	Carnosine	d__Bacteria;p__Firmicutes_A;c__Clostridia;o__Oscillospirales;f__Ruminococcaceae;g__Ruminiclostridium_E	4	-0.121774	[0.097, -0.34]	0.898696	0.274552	0.52853	0.349882	0.628928	FALSE
HMDB0000033	Carnosine	d__Bacteria;p__Firmicutes_A;c__Clostridia;o__Oscillospirales;f__Ruminococcaceae;g__Ruminococcus	3	-0.10422	[0, -0.208]	0.393322	0.0493556	0.173173	0.20358	0.48908	FALSE
HMDB0000033	Carnosine	d__Bacteria;p__Firmicutes_A;c__Clostridia;o__Oscillospirales;f__Ruminococcaceae;g__Ruminococcus_C	4	-0.112974	[-0.042, -0.184]	0.0175478	0.00182955	0.0141505	0.0536974	0.272168	FALSE
HMDB0000033	Carnosine	d__Bacteria;p__Firmicutes_A;c__Clostridia;o__Oscillospirales;f__Ruminococcaceae;g__Ruminococcus_D	4	-0.0862896	[-0.015, -0.157]	0	0.0172204	0.0801477	0.0547631	0.274166	FALSE
HMDB0000033	Carnosine	d__Bacteria;p__Firmicutes_A;c__Clostridia;o__Oscillospirales;f__Ruminococcaceae;g__Ruthenibacterium	4	-0.135887	[-0.051, -0.221]	0.177954	0.00170686	0.0133899	0.0409605	0.243908	FALSE
HMDB0000033	Carnosine	d__Bacteria;p__Firmicutes_A;c__Clostridia;o__Oscillospirales;f__Ruminococcaceae;g__UBA1394	4	-0.07956	[0.045, -0.204]	0.674972	0.210806	0.452895	0.280897	0.567563	FALSE
HMDB0000033	Carnosine	d__Bacteria;p__Firmicutes_C;c__Negativicutes;o__Selenomonadales;f__Selenomonadaceae;g__Megamonas	3	0.0118135	[0.092, -0.068]	0	0.772135	0.900294	0.780018	0.902437	FALSE
HMDB0000033	Carnosine	d__Bacteria;p__Firmicutes;c__Bacilli;o__Lactobacillales;f__Streptococcaceae;g__Streptococcus	4	0.00487687	[0.11, -0.1]	0.517237	0.927572	0.971764	0.927049	0.970752	FALSE
HMDB0000033	Carnosine	d__Bacteria;p__Bacteroidota;c__Bacteroidia;o__Bacteroidales;f__Tannerellaceae;g__Parabacteroides	4	0.012822	[0.137, -0.111]	0.658928	0.839325	0.931998	0.847197	0.935528	FALSE
HMDB0000033	Carnosine	d__Bacteria;p__Firmicutes_A;c__Clostridia;o__Monoglobales_A;f__UBA1381;g__CAG-41	4	0.0128618	[0.12, -0.094]	0.525239	0.813351	0.919385	0.825472	0.923936	FALSE
HMDB0000033	Carnosine	d__Bacteria;p__Firmicutes_C;c__Negativicutes;o__Veillonellales;f__Veillonellaceae;g__Veillonella	4	0.172148	[0.243, 0.101]	0.141523	2.02517e-06	4.81309e-05	0.0217288	0.187979	FALSE
HMDB0000034	Adenine	d__Bacteria;p__Firmicutes_C;c__Negativicutes;o__Acidaminococcales;f__Acidaminococcaceae;g__Acidaminococcus	7	0.00185156	[0.074, -0.071]	0.476364	0.960008	0.985144	0.957955	0.984567	FALSE
HMDB0000034	Adenine	d__Bacteria;p__Firmicutes_C;c__Negativicutes;o__Acidaminococcales;f__Acidaminococcaceae;g__Phascolarctobacterium	6	-0.0808325	[-0.014, -0.147]	0.390091	0.0169711	0.0793678	0.0774499	0.318501	FALSE
HMDB0000034	Adenine	d__Bacteria;p__Firmicutes_C;c__Negativicutes;o__Acidaminococcales;f__Acidaminococcaceae;g__Phascolarctobacterium_A	6	0.014168	[0.081, -0.053]	0.412397	0.679633	0.850808	0.728123	0.876643	FALSE
HMDB0000034	Adenine	d__Bacteria;p__Firmicutes_A;c__Clostridia;o__Oscillospirales;f__Acutalibacteraceae;g__Acutalibacter	5	-0.0195376	[0.037, -0.076]	0	0.495996	0.730738	0.528164	0.758127	FALSE
HMDB0000034	Adenine	d__Bacteria;p__Firmicutes_A;c__Clostridia;o__Oscillospirales;f__Acutalibacteraceae;g__CAG-177	6	0.0774523	[0.157, -0.002]	0.514317	0.0556062	0.188514	0.113043	0.373954	FALSE
HMDB0000034	Adenine	d__Bacteria;p__Firmicutes_A;c__Clostridia;o__Oscillospirales;f__Acutalibacteraceae;g__CAG-180	5	0.041823	[0.098, -0.014]	0	0.144561	0.358033	0.0363198	0.232992	FALSE
HMDB0000034	Adenine	d__Bacteria;p__Firmicutes_A;c__Clostridia;o__Oscillospirales;f__Acutalibacteraceae;g__CAG-217	6	0.0401782	[0.093, -0.013]	0	0.135837	0.34441	0.163004	0.441235	FALSE
HMDB0000034	Adenine	d__Bacteria;p__Firmicutes_A;c__Clostridia;o__Oscillospirales;f__Acutalibacteraceae;g__Clostridium_A	5	0.00339154	[0.088, -0.081]	0.551539	0.937528	0.976102	0.945791	0.979726	FALSE
HMDB0000034	Adenine	d__Bacteria;p__Firmicutes_A;c__Clostridia;o__Oscillospirales;f__Acutalibacteraceae;g__Eubacterium_R	6	0.058069	[0.111, 0.005]	0	0.0311145	0.123858	0.00323731	0.0963183	TRUE
HMDB0000034	Adenine	d__Bacteria;p__Firmicutes_A;c__Clostridia;o__Oscillospirales;f__Acutalibacteraceae;g__Ruminococcus_E	6	0.0221374	[0.075, -0.031]	0	0.411207	0.662229	0.367632	0.6424	FALSE
HMDB0000034	Adenine	d__Bacteria;p__Firmicutes_A;c__Clostridia;o__Oscillospirales;f__Acutalibacteraceae;g__UBA1417	6	-0.00552944	[0.047, -0.058]	0	0.837368	0.931287	0.678912	0.851736	FALSE
HMDB0000034	Adenine	d__Bacteria;p__Firmicutes_A;c__Clostridia;o__Oscillospirales;f__Acutalibacteraceae;g__UBA1691	4	-0.121622	[-0.059, -0.184]	0	0.000140455	0.00175238	0.0243931	0.196547	FALSE
HMDB0000034	Adenine	d__Bacteria;p__Firmicutes_A;c__Clostridia;o__Oscillospirales;f__Acutalibacteraceae;g__UMGS403	4	-0.0166017	[0.095, -0.128]	0.660551	0.770068	0.899154	0.782375	0.903597	FALSE
HMDB0000034	Adenine	d__Bacteria;p__Verrucomicrobiota;c__Verrucomicrobiae;o__Verrucomicrobiales;f__Akkermansiaceae;g__Akkermansia	7	-0.0222067	[0.051, -0.096]	0.512086	0.554202	0.773074	0.593882	0.801307	FALSE
HMDB0000034	Adenine	d__Bacteria;p__Firmicutes_A;c__Clostridia;o__Lachnospirales;f__Anaerotignaceae;g__Anaerotignum	6	-0.0109163	[0.042, -0.064]	0	0.685309	0.854171	0.639753	0.829259	FALSE
HMDB0000034	Adenine	d__Bacteria;p__Bacteroidota;c__Bacteroidia;o__Bacteroidales;f__Bacteroidaceae;g__Bacteroides	7	0.020822	[0.071, -0.03]	0	0.419064	0.668576	0.349029	0.628183	FALSE
HMDB0000034	Adenine	d__Bacteria;p__Bacteroidota;c__Bacteroidia;o__Bacteroidales;f__Bacteroidaceae;g__Paraprevotella	7	0.0222065	[0.074, -0.029]	0	0.399873	0.653075	0.422546	0.685769	FALSE
HMDB0000034	Adenine	d__Bacteria;p__Bacteroidota;c__Bacteroidia;o__Bacteroidales;f__Bacteroidaceae;g__Phocaeicola	6	-0.00650972	[0.128, -0.141]	0.815108	0.924535	0.970533	0.928837	0.971414	FALSE
HMDB0000034	Adenine	d__Bacteria;p__Bacteroidota;c__Bacteroidia;o__Bacteroidales;f__Bacteroidaceae;g__Prevotella	7	0.104236	[0.171, 0.037]	0.407399	0.00222897	0.0165546	0.0254004	0.19925	FALSE
HMDB0000034	Adenine	d__Bacteria;p__Bacteroidota;c__Bacteroidia;o__Bacteroidales;f__Bacteroidaceae;g__Prevotellamassilia	5	0.0836877	[0.185, -0.017]	0.594534	0.104931	0.290575	0.20302	0.488619	FALSE
HMDB0000034	Adenine	d__Bacteria;p__Bacteroidota;c__Bacteroidia;o__Bacteroidales;f__Barnesiellaceae;g__Barnesiella	6	0.00805722	[0.087, -0.071]	0.525374	0.842417	0.933566	0.855945	0.939289	FALSE
HMDB0000034	Adenine	d__Bacteria;p__Actinobacteriota;c__Actinomycetia;o__Actinomycetales;f__Bifidobacteriaceae;g__Bifidobacterium	6	0.0979244	[0.22, -0.024]	0.796825	0.11458	0.307909	0.17543	0.457566	FALSE
HMDB0000034	Adenine	d__Bacteria;p__Proteobacteria;c__Gammaproteobacteria;o__Burkholderiales;f__Burkholderiaceae;g__Parasutterella	6	0.0316715	[0.084, -0.021]	0	0.239719	0.48875	0.229629	0.516179	FALSE
HMDB0000034	Adenine	d__Bacteria;p__Proteobacteria;c__Gammaproteobacteria;o__Burkholderiales;f__Burkholderiaceae;g__Sutterella	7	0.0223286	[0.078, -0.034]	0.243278	0.434323	0.681142	0.490562	0.733153	FALSE
HMDB0000034	Adenine	d__Bacteria;p__Firmicutes_A;c__Clostridia;o__Oscillospirales;f__Butyricicoccaceae;g__Agathobaculum	6	0.0699813	[0.149, -0.009]	0.509528	0.0820832	0.24597	0.154914	0.432439	FALSE
HMDB0000034	Adenine	d__Bacteria;p__Firmicutes_A;c__Clostridia_A;o__Christensenellales;f__CAG-138;g__PeH17	4	0.0526257	[0.115, -0.01]	0	0.0994665	0.280649	0.128976	0.39714	FALSE
HMDB0000034	Adenine	d__Bacteria;p__Proteobacteria;c__Alphaproteobacteria;o__RF32;f__CAG-239;g__CAG-495	6	0.00487341	[0.072, -0.062]	0.301636	0.886468	0.953104	0.885448	0.951455	FALSE
HMDB0000034	Adenine	d__Bacteria;p__Firmicutes_A;c__Clostridia_A;o__Christensenellales;f__CAG-74;g__UBA11524	6	0.0454947	[0.098, -0.007]	0.103887	0.0913448	0.264528	0.17082	0.450966	FALSE
HMDB0000034	Adenine	d__Bacteria;p__Firmicutes_A;c__Clostridia;o__Clostridiales;f__Clostridiaceae;g__Clostridium	7	-0.041263	[0.03, -0.113]	0.478018	0.258929	0.510503	0.324489	0.607022	FALSE
HMDB0000034	Adenine	d__Bacteria;p__Actinobacteriota;c__Coriobacteriia;o__Coriobacteriales;f__Coriobacteriaceae;g__Collinsella	7	-0.000491352	[0.05, -0.051]	0.0968857	0.984798	0.994674	0.986133	0.995079	FALSE
HMDB0000034	Adenine	d__Bacteria;p__Desulfobacterota;c__Desulfovibrionia;o__Desulfovibrionales;f__Desulfovibrionaceae;g__Bilophila	7	0.00840978	[0.114, -0.097]	0.734971	0.875994	0.947914	0.882095	0.950121	FALSE
HMDB0000034	Adenine	d__Bacteria;p__Firmicutes_C;c__Negativicutes;o__Veillonellales;f__Dialisteraceae;g__Dialister	7	0.0774325	[0.128, 0.027]	0	0.00265634	0.0190477	0.0155315	0.166453	FALSE
HMDB0000034	Adenine	d__Bacteria;p__Actinobacteriota;c__Coriobacteriia;o__Coriobacteriales;f__Eggerthellaceae;g__Eggerthella	6	-0.0425167	[0.016, -0.101]	0.120573	0.156507	0.376082	0.208522	0.494265	FALSE
HMDB0000034	Adenine	d__Bacteria;p__Proteobacteria;c__Gammaproteobacteria;o__Enterobacterales;f__Enterobacteriaceae;g__Escherichia	7	-0.12875	[-0.078, -0.179]	0	5.91043e-07	1.63185e-05	0.00240181	0.0862791	TRUE
HMDB0000034	Adenine	d__Bacteria;p__Proteobacteria;c__Gammaproteobacteria;o__Enterobacterales;f__Enterobacteriaceae;g__Klebsiella	5	-0.0303144	[0.033, -0.094]	0.00384357	0.351131	0.608175	0.37361	0.647015	FALSE
HMDB0000034	Adenine	d__Bacteria;p__Firmicutes;c__Bacilli;o__Erysipelotrichales;f__Erysipelatoclostridiaceae;g__Catenibacterium	6	0.00328334	[0.058, -0.052]	0	0.906601	0.963038	0.908681	0.962735	FALSE
HMDB0000034	Adenine	d__Bacteria;p__Firmicutes;c__Bacilli;o__Erysipelotrichales;f__Erysipelatoclostridiaceae;g__Erysipelatoclostridium	6	-0.0834866	[-0.031, -0.136]	0	0.00194082	0.014811	0.0243167	0.196257	FALSE
HMDB0000034	Adenine	d__Bacteria;p__Firmicutes;c__Bacilli;o__Erysipelotrichales;f__Erysipelatoclostridiaceae;g__Faecalibacillus	6	0.0112005	[0.064, -0.042]	0	0.677573	0.849554	0.649453	0.834626	FALSE
HMDB0000034	Adenine	d__Bacteria;p__Firmicutes;c__Bacilli;o__Erysipelotrichales;f__Erysipelotrichaceae;g__Clostridium_AQ	6	-0.0763855	[-0.008, -0.144]	0.305814	0.0278707	0.114204	0.0668389	0.298819	FALSE
HMDB0000034	Adenine	d__Bacteria;p__Firmicutes;c__Bacilli;o__Erysipelotrichales;f__Erysipelotrichaceae;g__Holdemanella	6	0.000458823	[0.053, -0.052]	0	0.986418	0.995195	0.986975	0.995275	FALSE
HMDB0000034	Adenine	d__Bacteria;p__Fusobacteriota;c__Fusobacteriia;o__Fusobacteriales;f__Fusobacteriaceae;g__Fusobacterium_A	4	-0.0448206	[0.063, -0.152]	0.645124	0.414332	0.66463	0.462609	0.713573	FALSE
HMDB0000034	Adenine	d__Bacteria;p__Firmicutes_A;c__Clostridia;o__Lachnospirales;f__Lachnospiraceae;g__Acetatifactor	6	0.0903406	[0.143, 0.038]	0	0.000797763	0.00726323	0.00767465	0.126547	FALSE
HMDB0000034	Adenine	d__Bacteria;p__Firmicutes_A;c__Clostridia;o__Lachnospirales;f__Lachnospiraceae;g__Agathobacter	6	0.0673936	[0.12, 0.015]	0	0.0123582	0.0625023	0.0416499	0.245163	FALSE
HMDB0000034	Adenine	d__Bacteria;p__Firmicutes_A;c__Clostridia;o__Lachnospirales;f__Lachnospiraceae;g__Anaerobutyricum	6	-0.0139111	[0.067, -0.094]	0.531019	0.73484	0.881127	0.761476	0.892633	FALSE
HMDB0000034	Adenine	d__Bacteria;p__Firmicutes_A;c__Clostridia;o__Lachnospirales;f__Lachnospiraceae;g__Anaerostipes	7	-0.0335674	[0.064, -0.131]	0.700815	0.499966	0.733699	0.525473	0.756078	FALSE
HMDB0000034	Adenine	d__Bacteria;p__Firmicutes_A;c__Clostridia;o__Lachnospirales;f__Lachnospiraceae;g__Bariatricus	6	-0.0120439	[0.041, -0.065]	0	0.654813	0.836555	0.473442	0.720693	FALSE
HMDB0000034	Adenine	d__Bacteria;p__Firmicutes_A;c__Clostridia;o__Lachnospirales;f__Lachnospiraceae;g__Blautia	6	-0.116002	[-0.027, -0.205]	0.61537	0.01024	0.0544693	0.04726	0.257379	FALSE
HMDB0000034	Adenine	d__Bacteria;p__Firmicutes_A;c__Clostridia;o__Lachnospirales;f__Lachnospiraceae;g__Blautia_A	7	-0.0635369	[0.013, -0.14]	0.534901	0.102103	0.285462	0.152398	0.429711	FALSE
HMDB0000034	Adenine	d__Bacteria;p__Firmicutes_A;c__Clostridia;o__Lachnospirales;f__Lachnospiraceae;g__Butyrivibrio_A	5	0.0454531	[0.102, -0.011]	0	0.112817	0.304998	0.112546	0.373402	FALSE
HMDB0000034	Adenine	d__Bacteria;p__Firmicutes_A;c__Clostridia;o__Lachnospirales;f__Lachnospiraceae;g__CAG-127	6	0.0707303	[0.13, 0.012]	0.225193	0.0189423	0.085875	0.073738	0.311742	FALSE
HMDB0000034	Adenine	d__Bacteria;p__Firmicutes_A;c__Clostridia;o__Lachnospirales;f__Lachnospiraceae;g__CAG-317	4	-0.115238	[-0.053, -0.178]	0	0.000309119	0.00333333	0.023981	0.195513	FALSE
HMDB0000034	Adenine	d__Bacteria;p__Firmicutes_A;c__Clostridia;o__Lachnospirales;f__Lachnospiraceae;g__CAG-81	6	0.111975	[0.203, 0.021]	0.656798	0.0154728	0.0741518	0.0544688	0.273522	FALSE
HMDB0000034	Adenine	d__Bacteria;p__Firmicutes_A;c__Clostridia;o__Lachnospirales;f__Lachnospiraceae;g__Clostridium_Q	6	-0.0138588	[0.039, -0.067]	0	0.606932	0.80709	0.578187	0.790195	FALSE
HMDB0000034	Adenine	d__Bacteria;p__Firmicutes_A;c__Clostridia;o__Lachnospirales;f__Lachnospiraceae;g__Coprococcus	7	0.113404	[0.191, 0.036]	0.539079	0.00401787	0.0264957	0.0278308	0.208629	FALSE
HMDB0000034	Adenine	d__Bacteria;p__Firmicutes_A;c__Clostridia;o__Lachnospirales;f__Lachnospiraceae;g__Dorea	7	0.0151637	[0.081, -0.051]	0.381112	0.653243	0.835489	0.673767	0.849399	FALSE
HMDB0000034	Adenine	d__Bacteria;p__Firmicutes_A;c__Clostridia;o__Lachnospirales;f__Lachnospiraceae;g__Dorea_A	7	-0.0079279	[0.057, -0.073]	0.34219	0.810969	0.918577	0.815057	0.919067	FALSE
HMDB0000034	Adenine	d__Bacteria;p__Firmicutes_A;c__Clostridia;o__Lachnospirales;f__Lachnospiraceae;g__Eisenbergiella	6	0.0176034	[0.07, -0.035]	0	0.513459	0.743829	0.478011	0.723995	FALSE
HMDB0000034	Adenine	d__Bacteria;p__Firmicutes_A;c__Clostridia;o__Lachnospirales;f__Lachnospiraceae;g__Enterocloster	6	-0.020933	[0.041, -0.083]	0.144738	0.505257	0.737564	0.500972	0.73978	FALSE
HMDB0000034	Adenine	d__Bacteria;p__Firmicutes_A;c__Clostridia;o__Lachnospirales;f__Lachnospiraceae;g__Eubacterium_F	6	0.0765208	[0.129, 0.024]	0	0.00450344	0.0290591	0.0198038	0.182882	FALSE
HMDB0000034	Adenine	d__Bacteria;p__Firmicutes_A;c__Clostridia;o__Lachnospirales;f__Lachnospiraceae;g__Eubacterium_G	6	-0.0123118	[0.05, -0.075]	0.184314	0.700067	0.862728	0.696157	0.86003	FALSE
HMDB0000034	Adenine	d__Bacteria;p__Firmicutes_A;c__Clostridia;o__Lachnospirales;f__Lachnospiraceae;g__Eubacterium_I	6	-0.0237806	[0.038, -0.085]	0.185363	0.449432	0.693666	0.462567	0.71357	FALSE
HMDB0000034	Adenine	d__Bacteria;p__Firmicutes_A;c__Clostridia;o__Lachnospirales;f__Lachnospiraceae;g__Faecalimonas	5	-0.125187	[-0.053, -0.197]	0.336728	0.000629148	0.00600602	0.0255718	0.199918	FALSE
HMDB0000034	Adenine	d__Bacteria;p__Firmicutes_A;c__Clostridia;o__Lachnospirales;f__Lachnospiraceae;g__Fusicatenibacter	6	-0.0203127	[0.032, -0.073]	0	0.450828	0.695209	0.300386	0.585595	FALSE
HMDB0000034	Adenine	d__Bacteria;p__Firmicutes_A;c__Clostridia;o__Lachnospirales;f__Lachnospiraceae;g__KLE1615	6	0.0466523	[0.118, -0.025]	0.425961	0.200843	0.439305	0.245736	0.534181	FALSE
HMDB0000034	Adenine	d__Bacteria;p__Firmicutes_A;c__Clostridia;o__Lachnospirales;f__Lachnospiraceae;g__Lachnospira	7	0.0997403	[0.156, 0.043]	0.178804	0.000564853	0.00548876	0.0135363	0.157577	FALSE
HMDB0000034	Adenine	d__Bacteria;p__Firmicutes_A;c__Clostridia;o__Lachnospirales;f__Lachnospiraceae;g__Mediterraneibacter	6	-0.0995639	[-0.044, -0.156]	0.00713848	0.000488475	0.00485988	0.0144293	0.16177	FALSE
HMDB0000034	Adenine	d__Bacteria;p__Firmicutes_A;c__Clostridia;o__Lachnospirales;f__Lachnospiraceae;g__Roseburia	7	0.0233662	[0.074, -0.027]	0	0.364525	0.620023	0.251862	0.540006	FALSE
HMDB0000034	Adenine	d__Bacteria;p__Firmicutes_A;c__Clostridia;o__Lachnospirales;f__Lachnospiraceae;g__RUG115	6	0.0818149	[0.135, 0.029]	0.0510364	0.00238919	0.01749	0.0315714	0.218886	FALSE
HMDB0000034	Adenine	d__Bacteria;p__Firmicutes_A;c__Clostridia;o__Lachnospirales;f__Lachnospiraceae;g__Ruminococcus_A	6	0.00285353	[0.084, -0.078]	0.535711	0.945189	0.979465	0.948342	0.980711	FALSE
HMDB0000034	Adenine	d__Bacteria;p__Firmicutes_A;c__Clostridia;o__Lachnospirales;f__Lachnospiraceae;g__Ruminococcus_B	7	-0.119103	[-0.045, -0.193]	0.487691	0.0015357	0.0122905	0.0162814	0.169424	FALSE
HMDB0000034	Adenine	d__Bacteria;p__Firmicutes_A;c__Clostridia;o__Lachnospirales;f__Lachnospiraceae;g__TF01-11	6	0.1026	[0.155, 0.05]	0	0.000139717	0.00174547	0.00909856	0.135218	FALSE
HMDB0000034	Adenine	d__Bacteria;p__Firmicutes_A;c__Clostridia;o__Lachnospirales;f__Lachnospiraceae;g__UBA7182	6	0.13668	[0.222, 0.051]	0.577556	0.00168708	0.0132662	0.0254003	0.19925	FALSE
HMDB0000034	Adenine	d__Bacteria;p__Firmicutes_A;c__Clostridia;o__Lachnospirales;f__Lachnospiraceae;g__UBA9502	6	0.048368	[0.106, -0.009]	0	0.0971909	0.27609	0.129129	0.397323	FALSE
HMDB0000034	Adenine	d__Bacteria;p__Firmicutes_A;c__Clostridia;o__Lachnospirales;f__Lachnospiraceae;g__UMGS1375	6	0.015466	[0.09, -0.06]	0.499098	0.686088	0.854569	0.720114	0.872611	FALSE
HMDB0000034	Adenine	d__Bacteria;p__Firmicutes;c__Bacilli;o__Lactobacillales;f__Lactobacillaceae;g__Lactobacillus	6	0.0170318	[0.106, -0.072]	0.623445	0.708798	0.867828	0.723627	0.874167	FALSE
HMDB0000034	Adenine	d__Bacteria;p__Bacteroidota;c__Bacteroidia;o__Bacteroidales;f__Marinifilaceae;g__Odoribacter	7	0.0373072	[0.131, -0.056]	0.687745	0.435448	0.681934	0.460188	0.712268	FALSE
HMDB0000034	Adenine	d__Bacteria;p__Bacteroidota;c__Bacteroidia;o__Bacteroidales;f__Muribaculaceae;g__CAG-279	4	0.0721827	[0.135, 0.01]	0	0.0238414	0.101532	0.0642823	0.293845	FALSE
HMDB0000034	Adenine	d__Bacteria;p__Firmicutes_A;c__Clostridia;o__Oscillospirales;f__Oscillospiraceae;g__CAG-103	4	0.0872182	[0.15, 0.025]	0	0.00632651	0.037733	0.0360289	0.232083	FALSE
HMDB0000034	Adenine	d__Bacteria;p__Firmicutes_A;c__Clostridia;o__Oscillospirales;f__Oscillospiraceae;g__CAG-110	4	0.0825164	[0.185, -0.02]	0.580396	0.116259	0.310778	0.203502	0.489017	FALSE
HMDB0000034	Adenine	d__Bacteria;p__Firmicutes_A;c__Clostridia;o__Oscillospirales;f__Oscillospiraceae;g__CAG-170	4	0.0925701	[0.184, 0.001]	0.467048	0.0471872	0.167804	0.132967	0.402095	FALSE
HMDB0000034	Adenine	d__Bacteria;p__Firmicutes_A;c__Clostridia;o__Oscillospirales;f__Oscillospiraceae;g__CAG-83	6	0.0814508	[0.191, -0.028]	0.746996	0.146516	0.360981	0.202857	0.488499	FALSE
HMDB0000034	Adenine	d__Bacteria;p__Firmicutes_A;c__Clostridia;o__Oscillospirales;f__Oscillospiraceae;g__Dysosmobacter	6	0.123274	[0.196, 0.051]	0.420343	0.00082559	0.00747308	0.0187813	0.179719	FALSE
HMDB0000034	Adenine	d__Bacteria;p__Firmicutes_A;c__Clostridia;o__Oscillospirales;f__Oscillospiraceae;g__ER4	6	0.091984	[0.183, 0.001]	0.627514	0.0474928	0.168568	0.102968	0.357314	FALSE
HMDB0000034	Adenine	d__Bacteria;p__Firmicutes_A;c__Clostridia;o__Oscillospirales;f__Oscillospiraceae;g__Evtepia	4	-0.0242107	[0.038, -0.087]	0	0.448502	0.692787	0.302737	0.587863	FALSE
HMDB0000034	Adenine	d__Bacteria;p__Firmicutes_A;c__Clostridia;o__Oscillospirales;f__Oscillospiraceae;g__Flavonifractor	7	-0.0269074	[0.032, -0.086]	0.133263	0.373408	0.628652	0.361744	0.63824	FALSE
HMDB0000034	Adenine	d__Bacteria;p__Firmicutes_A;c__Clostridia;o__Oscillospirales;f__Oscillospiraceae;g__Lawsonibacter	6	0.00976992	[0.102, -0.083]	0.621043	0.835856	0.930527	0.853274	0.93799	FALSE
HMDB0000034	Adenine	d__Bacteria;p__Firmicutes_A;c__Clostridia;o__Oscillospirales;f__Oscillospiraceae;g__NK3B98	4	0.0636474	[0.156, -0.029]	0.518204	0.179025	0.408861	0.286587	0.572287	FALSE
HMDB0000034	Adenine	d__Bacteria;p__Firmicutes_A;c__Clostridia;o__Oscillospirales;f__Oscillospiraceae;g__UBA5446	4	-0.0284934	[0.056, -0.113]	0.371735	0.507014	0.739108	0.541058	0.765927	FALSE
HMDB0000034	Adenine	d__Bacteria;p__Proteobacteria;c__Gammaproteobacteria;o__Enterobacterales;f__Pasteurellaceae;g__Haemophilus_D	6	-0.0439934	[0.025, -0.113]	0.353327	0.212615	0.455177	0.245631	0.534144	FALSE
HMDB0000034	Adenine	d__Bacteria;p__Firmicutes_A;c__Clostridia;o__Peptostreptococcales;f__Peptostreptococcaceae;g__Clostridioides	5	-0.0709511	[-0.012, -0.13]	0	0.0181903	0.0833817	0.0474125	0.257689	FALSE
HMDB0000034	Adenine	d__Bacteria;p__Firmicutes_A;c__Clostridia;o__Peptostreptococcales;f__Peptostreptococcaceae;g__Intestinibacter	5	-0.091922	[-0.034, -0.15]	0	0.00190275	0.0145801	0.0104367	0.142801	FALSE
HMDB0000034	Adenine	d__Bacteria;p__Firmicutes_A;c__Clostridia;o__Peptostreptococcales;f__Peptostreptococcaceae;g__Romboutsia	6	-0.0690781	[-0.015, -0.123]	0	0.012353	0.0624972	0.0421975	0.246433	FALSE
HMDB0000034	Adenine	d__Bacteria;p__Bacteroidota;c__Bacteroidia;o__Bacteroidales;f__Rikenellaceae;g__Alistipes	7	-0.0235691	[0.089, -0.136]	0.788439	0.682237	0.852368	0.691554	0.857642	FALSE
HMDB0000034	Adenine	d__Bacteria;p__Bacteroidota;c__Bacteroidia;o__Bacteroidales;f__Rikenellaceae;g__Alistipes_A	6	-0.0023563	[0.103, -0.107]	0.72348	0.964937	0.986995	0.966212	0.987385	FALSE
HMDB0000034	Adenine	d__Bacteria;p__Firmicutes_A;c__Clostridia;o__Oscillospirales;f__Ruminococcaceae;g__Faecalibacterium	7	0.0617228	[0.132, -0.009]	0.460544	0.0864809	0.255081	0.140666	0.413473	FALSE
HMDB0000034	Adenine	d__Bacteria;p__Firmicutes_A;c__Clostridia;o__Oscillospirales;f__Ruminococcaceae;g__Gemmiger	6	0.046831	[0.119, -0.025]	0.465529	0.202872	0.442182	0.296738	0.581815	FALSE
HMDB0000034	Adenine	d__Bacteria;p__Firmicutes_A;c__Clostridia;o__Oscillospirales;f__Ruminococcaceae;g__Neobittarella	5	0.0427391	[0.113, -0.028]	0.276882	0.234786	0.482976	0.268619	0.557427	FALSE
HMDB0000034	Adenine	d__Bacteria;p__Firmicutes_A;c__Clostridia;o__Oscillospirales;f__Ruminococcaceae;g__Ruminiclostridium_E	6	0.00529264	[0.079, -0.069]	0.446202	0.88843	0.954086	0.892157	0.954553	FALSE
HMDB0000034	Adenine	d__Bacteria;p__Firmicutes_A;c__Clostridia;o__Oscillospirales;f__Ruminococcaceae;g__Ruminococcus	5	0.0520275	[0.111, -0.007]	0	0.0833058	0.248405	0.110062	0.368961	FALSE
HMDB0000034	Adenine	d__Bacteria;p__Firmicutes_A;c__Clostridia;o__Oscillospirales;f__Ruminococcaceae;g__Ruminococcus_C	6	0.0623134	[0.115, 0.01]	0	0.0207137	0.0916262	0.018625	0.179008	FALSE
HMDB0000034	Adenine	d__Bacteria;p__Firmicutes_A;c__Clostridia;o__Oscillospirales;f__Ruminococcaceae;g__Ruminococcus_D	6	0.0486807	[0.109, -0.011]	0.0902511	0.111557	0.302965	0.1435	0.416987	FALSE
HMDB0000034	Adenine	d__Bacteria;p__Firmicutes_A;c__Clostridia;o__Oscillospirales;f__Ruminococcaceae;g__Ruthenibacterium	6	-0.0479506	[0.005, -0.101]	0	0.0752413	0.231946	0.113806	0.374993	FALSE
HMDB0000034	Adenine	d__Bacteria;p__Firmicutes_A;c__Clostridia;o__Oscillospirales;f__Ruminococcaceae;g__UBA1394	6	-0.0341799	[0.025, -0.093]	0.182106	0.255372	0.506557	0.310743	0.594433	FALSE
HMDB0000034	Adenine	d__Bacteria;p__Firmicutes_C;c__Negativicutes;o__Selenomonadales;f__Selenomonadaceae;g__Megamonas	5	0.00334076	[0.062, -0.056]	0	0.911461	0.964574	0.916013	0.965912	FALSE
HMDB0000034	Adenine	d__Bacteria;p__Firmicutes;c__Bacilli;o__Lactobacillales;f__Streptococcaceae;g__Streptococcus	7	-0.0906997	[-0.04, -0.141]	0	0.000431868	0.00439984	0.00592269	0.114274	FALSE
HMDB0000034	Adenine	d__Bacteria;p__Bacteroidota;c__Bacteroidia;o__Bacteroidales;f__Tannerellaceae;g__Parabacteroides	7	0.020796	[0.106, -0.064]	0.630399	0.632685	0.823238	0.654815	0.837996	FALSE
HMDB0000034	Adenine	d__Bacteria;p__Firmicutes_A;c__Clostridia;o__Monoglobales_A;f__UBA1381;g__CAG-41	6	0.0114508	[0.079, -0.056]	0.355088	0.738783	0.883174	0.754809	0.889201	FALSE
HMDB0000034	Adenine	d__Bacteria;p__Firmicutes_C;c__Negativicutes;o__Veillonellales;f__Veillonellaceae;g__Veillonella	7	-0.0362672	[0.014, -0.087]	0	0.1593	0.38003	0.188184	0.472736	FALSE
HMDB0000034	Adenine	Unclassified	3	0.0176778	[0.103, -0.068]	0	0.685356	0.854193	0.719087	0.872051	FALSE
HMDB0000036	Taurocholic acid	d__Bacteria;p__Firmicutes_C;c__Negativicutes;o__Acidaminococcales;f__Acidaminococcaceae;g__Acidaminococcus	5	0.0202284	[0.105, -0.065]	0.54835	0.640815	0.828054	0.66425	0.843408	FALSE
HMDB0000036	Taurocholic acid	d__Bacteria;p__Firmicutes_C;c__Negativicutes;o__Acidaminococcales;f__Acidaminococcaceae;g__Phascolarctobacterium	5	-0.0150219	[0.063, -0.093]	0.470569	0.704131	0.864715	0.718023	0.871556	FALSE
HMDB0000036	Taurocholic acid	d__Bacteria;p__Firmicutes_C;c__Negativicutes;o__Acidaminococcales;f__Acidaminococcaceae;g__Phascolarctobacterium_A	4	-0.0170588	[0.039, -0.074]	0	0.553904	0.772916	0.214834	0.501025	FALSE
HMDB0000036	Taurocholic acid	d__Bacteria;p__Firmicutes_A;c__Clostridia;o__Oscillospirales;f__Acutalibacteraceae;g__Acutalibacter	4	-0.187105	[-0.026, -0.348]	0.881515	0.0224699	0.0973368	0.100244	0.353646	FALSE
HMDB0000036	Taurocholic acid	d__Bacteria;p__Firmicutes_A;c__Clostridia;o__Oscillospirales;f__Acutalibacteraceae;g__CAG-177	5	-0.1332	[-0.027, -0.239]	0.747809	0.01398	0.0685672	0.0598888	0.284452	FALSE
HMDB0000036	Taurocholic acid	d__Bacteria;p__Firmicutes_A;c__Clostridia;o__Oscillospirales;f__Acutalibacteraceae;g__CAG-180	4	-0.109271	[-0.001, -0.218]	0.707864	0.0484029	0.170738	0.128434	0.396375	FALSE
HMDB0000036	Taurocholic acid	d__Bacteria;p__Firmicutes_A;c__Clostridia;o__Oscillospirales;f__Acutalibacteraceae;g__CAG-217	5	-0.074894	[0, -0.15]	0.449665	0.0506148	0.176305	0.128776	0.396813	FALSE
HMDB0000036	Taurocholic acid	d__Bacteria;p__Firmicutes_A;c__Clostridia;o__Oscillospirales;f__Acutalibacteraceae;g__Clostridium_A	4	-0.160527	[-0.045, -0.276]	0.764026	0.0063577	0.0378667	0.062887	0.290416	FALSE
HMDB0000036	Taurocholic acid	d__Bacteria;p__Firmicutes_A;c__Clostridia;o__Oscillospirales;f__Acutalibacteraceae;g__Eubacterium_R	5	-0.0944289	[-0.022, -0.167]	0.376751	0.0111344	0.0578895	0.0474876	0.257909	FALSE
HMDB0000036	Taurocholic acid	d__Bacteria;p__Firmicutes_A;c__Clostridia;o__Oscillospirales;f__Acutalibacteraceae;g__Ruminococcus_E	5	-0.143768	[-0.071, -0.216]	0.399747	0.000105825	0.00139265	0.0154638	0.166276	FALSE
HMDB0000036	Taurocholic acid	d__Bacteria;p__Firmicutes_A;c__Clostridia;o__Oscillospirales;f__Acutalibacteraceae;g__UBA1417	5	-0.162585	[-0.04, -0.285]	0.797183	0.00946446	0.0513834	0.0620698	0.289137	FALSE
HMDB0000036	Taurocholic acid	d__Bacteria;p__Firmicutes_A;c__Clostridia;o__Oscillospirales;f__Acutalibacteraceae;g__UBA1691	4	-0.145707	[-0.012, -0.279]	0.837109	0.0324116	0.127467	0.10912	0.36727	FALSE
HMDB0000036	Taurocholic acid	d__Bacteria;p__Firmicutes_A;c__Clostridia;o__Oscillospirales;f__Acutalibacteraceae;g__UMGS403	4	-0.110076	[-0.054, -0.167]	0	0.000133734	0.00168561	0.00396586	0.102198	FALSE
HMDB0000036	Taurocholic acid	d__Bacteria;p__Verrucomicrobiota;c__Verrucomicrobiae;o__Verrucomicrobiales;f__Akkermansiaceae;g__Akkermansia	5	-0.177223	[-0.068, -0.287]	0.761639	0.00150411	0.0120866	0.0297413	0.213042	FALSE
HMDB0000036	Taurocholic acid	d__Bacteria;p__Firmicutes_A;c__Clostridia;o__Lachnospirales;f__Anaerotignaceae;g__Anaerotignum	5	-0.0517247	[0.001, -0.105]	0	0.0560023	0.189489	0.075666	0.315227	FALSE
HMDB0000036	Taurocholic acid	d__Bacteria;p__Bacteroidota;c__Bacteroidia;o__Bacteroidales;f__Bacteroidaceae;g__Bacteroides	5	-0.0533763	[0.035, -0.142]	0.605543	0.239122	0.488101	0.285827	0.57159	FALSE
HMDB0000036	Taurocholic acid	d__Bacteria;p__Bacteroidota;c__Bacteroidia;o__Bacteroidales;f__Bacteroidaceae;g__Paraprevotella	5	-0.0763979	[-0.023, -0.129]	0	0.00476375	0.0303825	0.00521301	0.11198	FALSE
HMDB0000036	Taurocholic acid	d__Bacteria;p__Bacteroidota;c__Bacteroidia;o__Bacteroidales;f__Bacteroidaceae;g__Phocaeicola	5	0.0450792	[0.136, -0.046]	0.623793	0.333459	0.590249	0.367656	0.6424	FALSE
HMDB0000036	Taurocholic acid	d__Bacteria;p__Bacteroidota;c__Bacteroidia;o__Bacteroidales;f__Bacteroidaceae;g__Prevotella	5	-0.0315795	[0.021, -0.085]	0	0.243318	0.492583	0.164002	0.442221	FALSE
HMDB0000036	Taurocholic acid	d__Bacteria;p__Bacteroidota;c__Bacteroidia;o__Bacteroidales;f__Bacteroidaceae;g__Prevotellamassilia	4	-0.000682148	[0.089, -0.09]	0.557414	0.988043	0.995927	0.989649	0.996155	FALSE
HMDB0000036	Taurocholic acid	d__Bacteria;p__Bacteroidota;c__Bacteroidia;o__Bacteroidales;f__Barnesiellaceae;g__Barnesiella	5	-0.146808	[-0.02, -0.274]	0.813697	0.0236619	0.100969	0.083623	0.328307	FALSE
HMDB0000036	Taurocholic acid	d__Bacteria;p__Actinobacteriota;c__Actinomycetia;o__Actinomycetales;f__Bifidobacteriaceae;g__Bifidobacterium	5	0.0415965	[0.122, -0.039]	0.503622	0.313325	0.569327	0.391406	0.663011	FALSE
HMDB0000036	Taurocholic acid	d__Bacteria;p__Proteobacteria;c__Gammaproteobacteria;o__Burkholderiales;f__Burkholderiaceae;g__Parasutterella	5	0.0133655	[0.09, -0.064]	0.46171	0.73406	0.880855	0.747478	0.88569	FALSE
HMDB0000036	Taurocholic acid	d__Bacteria;p__Proteobacteria;c__Gammaproteobacteria;o__Burkholderiales;f__Burkholderiaceae;g__Sutterella	5	0.0688582	[0.124, 0.014]	0	0.013839	0.0680564	0.0516241	0.267699	FALSE
HMDB0000036	Taurocholic acid	d__Bacteria;p__Firmicutes_A;c__Clostridia;o__Oscillospirales;f__Butyricicoccaceae;g__Agathobaculum	5	-0.0833715	[0.003, -0.17]	0.598778	0.0582381	0.194507	0.107581	0.365133	FALSE
HMDB0000036	Taurocholic acid	d__Bacteria;p__Firmicutes_A;c__Clostridia_A;o__Christensenellales;f__CAG-138;g__PeH17	4	-0.123322	[-0.063, -0.183]	0	5.87584e-05	0.00085631	0.0225287	0.190723	FALSE
HMDB0000036	Taurocholic acid	d__Bacteria;p__Proteobacteria;c__Alphaproteobacteria;o__RF32;f__CAG-239;g__CAG-495	5	-0.0886144	[-0.036, -0.142]	0.1915	0.00106656	0.00920815	0.0422632	0.24654	FALSE
HMDB0000036	Taurocholic acid	d__Bacteria;p__Firmicutes_A;c__Clostridia_A;o__Christensenellales;f__CAG-74;g__UBA11524	5	-0.105629	[-0.049, -0.162]	0.27095	0.00026088	0.00289295	0.0314331	0.218519	FALSE
HMDB0000036	Taurocholic acid	d__Bacteria;p__Firmicutes_A;c__Clostridia;o__Clostridiales;f__Clostridiaceae;g__Clostridium	5	0.113344	[0.207, 0.02]	0.671423	0.0175601	0.0812451	0.0701026	0.305502	FALSE
HMDB0000036	Taurocholic acid	d__Bacteria;p__Actinobacteriota;c__Coriobacteriia;o__Coriobacteriales;f__Coriobacteriaceae;g__Collinsella	5	-0.00140326	[0.075, -0.078]	0.45618	0.97135	0.989166	0.97095	0.989306	FALSE
HMDB0000036	Taurocholic acid	d__Bacteria;p__Desulfobacterota;c__Desulfovibrionia;o__Desulfovibrionales;f__Desulfovibrionaceae;g__Bilophila	5	-0.0207308	[0.101, -0.142]	0.809077	0.737675	0.882553	0.747506	0.88569	FALSE
HMDB0000036	Taurocholic acid	d__Bacteria;p__Firmicutes_C;c__Negativicutes;o__Veillonellales;f__Dialisteraceae;g__Dialister	5	-0.0527272	[0.022, -0.128]	0.437243	0.16932	0.394336	0.231286	0.518046	FALSE
HMDB0000036	Taurocholic acid	d__Bacteria;p__Actinobacteriota;c__Coriobacteriia;o__Coriobacteriales;f__Eggerthellaceae;g__Eggerthella	4	0.0418033	[0.106, -0.022]	0.0794557	0.199377	0.437506	0.260922	0.549788	FALSE
HMDB0000036	Taurocholic acid	d__Bacteria;p__Proteobacteria;c__Gammaproteobacteria;o__Enterobacterales;f__Enterobacteriaceae;g__Escherichia	5	0.10757	[0.243, -0.028]	0.852111	0.118776	0.315589	0.188245	0.472809	FALSE
HMDB0000036	Taurocholic acid	d__Bacteria;p__Proteobacteria;c__Gammaproteobacteria;o__Enterobacterales;f__Enterobacteriaceae;g__Klebsiella	4	0.100738	[0.179, 0.022]	0.396009	0.0120684	0.0614338	0.0658858	0.296746	FALSE
HMDB0000036	Taurocholic acid	d__Bacteria;p__Firmicutes;c__Bacilli;o__Erysipelotrichales;f__Erysipelatoclostridiaceae;g__Catenibacterium	4	-0.0520333	[0.004, -0.109]	0	0.0709986	0.22291	0.0571818	0.279263	FALSE
HMDB0000036	Taurocholic acid	d__Bacteria;p__Firmicutes;c__Bacilli;o__Erysipelotrichales;f__Erysipelatoclostridiaceae;g__Erysipelatoclostridium	5	0.12798	[0.23, 0.026]	0.73459	0.0136297	0.0673618	0.0591537	0.283297	FALSE
HMDB0000036	Taurocholic acid	d__Bacteria;p__Firmicutes;c__Bacilli;o__Erysipelotrichales;f__Erysipelatoclostridiaceae;g__Faecalibacillus	5	0.0629859	[0.173, -0.047]	0.768024	0.262714	0.514926	0.302401	0.587626	FALSE
HMDB0000036	Taurocholic acid	d__Bacteria;p__Firmicutes;c__Bacilli;o__Erysipelotrichales;f__Erysipelotrichaceae;g__Clostridium_AQ	4	0.0890662	[0.162, 0.016]	0.272386	0.0170884	0.0796847	0.0719607	0.308531	FALSE
HMDB0000036	Taurocholic acid	d__Bacteria;p__Firmicutes;c__Bacilli;o__Erysipelotrichales;f__Erysipelotrichaceae;g__Holdemanella	5	-0.0078404	[0.045, -0.061]	0.11201	0.772433	0.900425	0.798494	0.91143	FALSE
HMDB0000036	Taurocholic acid	d__Bacteria;p__Fusobacteriota;c__Fusobacteriia;o__Fusobacteriales;f__Fusobacteriaceae;g__Fusobacterium_A	4	0.0799143	[0.179, -0.019]	0.630131	0.112819	0.304998	0.193535	0.478543	FALSE
HMDB0000036	Taurocholic acid	d__Bacteria;p__Firmicutes_A;c__Clostridia;o__Lachnospirales;f__Lachnospiraceae;g__Acetatifactor	5	-0.134285	[-0.012, -0.257]	0.76839	0.0312939	0.124436	0.0979495	0.349956	FALSE
HMDB0000036	Taurocholic acid	d__Bacteria;p__Firmicutes_A;c__Clostridia;o__Lachnospirales;f__Lachnospiraceae;g__Agathobacter	5	0.0400381	[0.127, -0.047]	0.553383	0.364709	0.620115	0.429358	0.691259	FALSE
HMDB0000036	Taurocholic acid	d__Bacteria;p__Firmicutes_A;c__Clostridia;o__Lachnospirales;f__Lachnospiraceae;g__Anaerobutyricum	5	0.00119129	[0.122, -0.12]	0.774262	0.984568	0.994604	0.985756	0.995	FALSE
HMDB0000036	Taurocholic acid	d__Bacteria;p__Firmicutes_A;c__Clostridia;o__Lachnospirales;f__Lachnospiraceae;g__Anaerostipes	5	0.106217	[0.18, 0.032]	0.435174	0.0047672	0.0303979	0.046083	0.255179	FALSE
HMDB0000036	Taurocholic acid	d__Bacteria;p__Firmicutes_A;c__Clostridia;o__Lachnospirales;f__Lachnospiraceae;g__Bariatricus	5	-0.0291652	[0.035, -0.093]	0.212639	0.372282	0.627396	0.397085	0.666852	FALSE
HMDB0000036	Taurocholic acid	d__Bacteria;p__Firmicutes_A;c__Clostridia;o__Lachnospirales;f__Lachnospiraceae;g__Blautia	5	0.170579	[0.256, 0.085]	0.59524	9.09588e-05	0.0012322	0.0127211	0.153625	FALSE
HMDB0000036	Taurocholic acid	d__Bacteria;p__Firmicutes_A;c__Clostridia;o__Lachnospirales;f__Lachnospiraceae;g__Blautia_A	5	0.0945281	[0.203, -0.014]	0.737503	0.0877765	0.257802	0.153264	0.430803	FALSE
HMDB0000036	Taurocholic acid	d__Bacteria;p__Firmicutes_A;c__Clostridia;o__Lachnospirales;f__Lachnospiraceae;g__Butyrivibrio_A	4	-0.0592991	[-0.003, -0.116]	0	0.0396284	0.148031	0.0107595	0.144505	FALSE
HMDB0000036	Taurocholic acid	d__Bacteria;p__Firmicutes_A;c__Clostridia;o__Lachnospirales;f__Lachnospiraceae;g__CAG-127	5	-0.0919179	[0.005, -0.189]	0.631184	0.0627869	0.205177	0.148569	0.424842	FALSE
HMDB0000036	Taurocholic acid	d__Bacteria;p__Firmicutes_A;c__Clostridia;o__Lachnospirales;f__Lachnospiraceae;g__CAG-317	4	-0.00369532	[0.056, -0.063]	0.2045	0.903077	0.961254	0.917518	0.966651	FALSE
HMDB0000036	Taurocholic acid	d__Bacteria;p__Firmicutes_A;c__Clostridia;o__Lachnospirales;f__Lachnospiraceae;g__CAG-81	5	0.0179325	[0.076, -0.04]	0.157588	0.543386	0.765558	0.583038	0.793372	FALSE
HMDB0000036	Taurocholic acid	d__Bacteria;p__Firmicutes_A;c__Clostridia;o__Lachnospirales;f__Lachnospiraceae;g__Clostridium_Q	5	-0.0413332	[0.065, -0.148]	0.725856	0.4466	0.691082	0.48515	0.729247	FALSE
HMDB0000036	Taurocholic acid	d__Bacteria;p__Firmicutes_A;c__Clostridia;o__Lachnospirales;f__Lachnospiraceae;g__Coprococcus	5	-0.0890184	[0.008, -0.186]	0.636695	0.0712309	0.223205	0.152232	0.429599	FALSE
HMDB0000036	Taurocholic acid	d__Bacteria;p__Firmicutes_A;c__Clostridia;o__Lachnospirales;f__Lachnospiraceae;g__Dorea	5	-0.0100633	[0.077, -0.097]	0.561753	0.820001	0.92268	0.831224	0.926813	FALSE
HMDB0000036	Taurocholic acid	d__Bacteria;p__Firmicutes_A;c__Clostridia;o__Lachnospirales;f__Lachnospiraceae;g__Dorea_A	5	0.0576633	[0.111, 0.005]	0	0.0331366	0.129666	0.0719285	0.308437	FALSE
HMDB0000036	Taurocholic acid	d__Bacteria;p__Firmicutes_A;c__Clostridia;o__Lachnospirales;f__Lachnospiraceae;g__Eisenbergiella	5	-0.0898417	[-0.037, -0.143]	0	0.000902491	0.00803211	0.0244175	0.196637	FALSE
HMDB0000036	Taurocholic acid	d__Bacteria;p__Firmicutes_A;c__Clostridia;o__Lachnospirales;f__Lachnospiraceae;g__Enterocloster	5	0.182311	[0.311, 0.054]	0.812905	0.00534846	0.0333457	0.0478654	0.258872	FALSE
HMDB0000036	Taurocholic acid	d__Bacteria;p__Firmicutes_A;c__Clostridia;o__Lachnospirales;f__Lachnospiraceae;g__Eubacterium_F	5	-0.160505	[-0.026, -0.295]	0.812048	0.019759	0.0885505	0.0824323	0.326517	FALSE
HMDB0000036	Taurocholic acid	d__Bacteria;p__Firmicutes_A;c__Clostridia;o__Lachnospirales;f__Lachnospiraceae;g__Eubacterium_G	5	-0.0650252	[0.029, -0.16]	0.621487	0.177365	0.406383	0.256196	0.544075	FALSE
HMDB0000036	Taurocholic acid	d__Bacteria;p__Firmicutes_A;c__Clostridia;o__Lachnospirales;f__Lachnospiraceae;g__Eubacterium_I	5	0.0106895	[0.069, -0.047]	0	0.718017	0.872261	0.709799	0.867444	FALSE
HMDB0000036	Taurocholic acid	d__Bacteria;p__Firmicutes_A;c__Clostridia;o__Lachnospirales;f__Lachnospiraceae;g__Faecalimonas	4	0.146011	[0.271, 0.021]	0.802096	0.0222005	0.0964932	0.0951547	0.346516	FALSE
HMDB0000036	Taurocholic acid	d__Bacteria;p__Firmicutes_A;c__Clostridia;o__Lachnospirales;f__Lachnospiraceae;g__Fusicatenibacter	5	-0.00351065	[0.05, -0.057]	0	0.896801	0.958571	0.716276	0.870383	FALSE
HMDB0000036	Taurocholic acid	d__Bacteria;p__Firmicutes_A;c__Clostridia;o__Lachnospirales;f__Lachnospiraceae;g__KLE1615	5	-0.0928023	[-0.04, -0.146]	0	0.00060656	0.00582973	0.00257889	0.0883514	TRUE
HMDB0000036	Taurocholic acid	d__Bacteria;p__Firmicutes_A;c__Clostridia;o__Lachnospirales;f__Lachnospiraceae;g__Lachnospira	5	0.0115251	[0.1, -0.077]	0.582819	0.799362	0.912829	0.821052	0.921543	FALSE
HMDB0000036	Taurocholic acid	d__Bacteria;p__Firmicutes_A;c__Clostridia;o__Lachnospirales;f__Lachnospiraceae;g__Mediterraneibacter	5	-0.0194885	[0.059, -0.098]	0.478904	0.625055	0.819287	0.621938	0.818623	FALSE
HMDB0000036	Taurocholic acid	d__Bacteria;p__Firmicutes_A;c__Clostridia;o__Lachnospirales;f__Lachnospiraceae;g__Roseburia	5	0.035048	[0.107, -0.037]	0.401344	0.337237	0.593802	0.387417	0.659236	FALSE
HMDB0000036	Taurocholic acid	d__Bacteria;p__Firmicutes_A;c__Clostridia;o__Lachnospirales;f__Lachnospiraceae;g__RUG115	5	-0.0973877	[0, -0.195]	0.640229	0.0509133	0.177111	0.125218	0.391331	FALSE
HMDB0000036	Taurocholic acid	d__Bacteria;p__Firmicutes_A;c__Clostridia;o__Lachnospirales;f__Lachnospiraceae;g__Ruminococcus_A	5	0.0225085	[0.117, -0.072]	0.668517	0.642239	0.828754	0.657888	0.839677	FALSE
HMDB0000036	Taurocholic acid	d__Bacteria;p__Firmicutes_A;c__Clostridia;o__Lachnospirales;f__Lachnospiraceae;g__Ruminococcus_B	5	0.266628	[0.448, 0.085]	0.908344	0.00401907	0.0264977	0.0443343	0.251448	FALSE
HMDB0000036	Taurocholic acid	d__Bacteria;p__Firmicutes_A;c__Clostridia;o__Lachnospirales;f__Lachnospiraceae;g__TF01-11	5	-0.0539254	[-0.001, -0.107]	0	0.0463356	0.165429	0.0869243	0.33393	FALSE
HMDB0000036	Taurocholic acid	d__Bacteria;p__Firmicutes_A;c__Clostridia;o__Lachnospirales;f__Lachnospiraceae;g__UBA7182	5	-0.0449245	[0.015, -0.105]	0	0.140731	0.352219	0.156313	0.434056	FALSE
HMDB0000036	Taurocholic acid	d__Bacteria;p__Firmicutes_A;c__Clostridia;o__Lachnospirales;f__Lachnospiraceae;g__UBA9502	5	0.0224654	[0.076, -0.031]	0	0.406536	0.658382	0.00398101	0.102198	FALSE
HMDB0000036	Taurocholic acid	d__Bacteria;p__Firmicutes_A;c__Clostridia;o__Lachnospirales;f__Lachnospiraceae;g__UMGS1375	5	-0.0528323	[0.005, -0.111]	0.104851	0.0729235	0.227063	0.142908	0.415983	FALSE
HMDB0000036	Taurocholic acid	d__Bacteria;p__Firmicutes;c__Bacilli;o__Lactobacillales;f__Lactobacillaceae;g__Lactobacillus	4	0.0598508	[0.116, 0.003]	0	0.037825	0.142838	0.0129514	0.15455	FALSE
HMDB0000036	Taurocholic acid	d__Bacteria;p__Bacteroidota;c__Bacteroidia;o__Bacteroidales;f__Marinifilaceae;g__Odoribacter	5	-0.216416	[-0.078, -0.355]	0.825262	0.00215101	0.0161003	0.0385932	0.237561	FALSE
HMDB0000036	Taurocholic acid	d__Bacteria;p__Bacteroidota;c__Bacteroidia;o__Bacteroidales;f__Muribaculaceae;g__CAG-279	4	-0.059485	[0.055, -0.174]	0.760504	0.308031	0.564249	0.35792	0.634962	FALSE
HMDB0000036	Taurocholic acid	d__Bacteria;p__Firmicutes_A;c__Clostridia;o__Oscillospirales;f__Oscillospiraceae;g__CAG-103	4	-0.198211	[-0.072, -0.325]	0.802734	0.00209814	0.0157841	0.0488252	0.260787	FALSE
HMDB0000036	Taurocholic acid	d__Bacteria;p__Firmicutes_A;c__Clostridia;o__Oscillospirales;f__Oscillospiraceae;g__CAG-110	4	-0.194978	[-0.07, -0.32]	0.79839	0.002291	0.0169054	0.049177	0.261717	FALSE
HMDB0000036	Taurocholic acid	d__Bacteria;p__Firmicutes_A;c__Clostridia;o__Oscillospirales;f__Oscillospiraceae;g__CAG-170	4	-0.181449	[-0.075, -0.288]	0.701517	0.000804779	0.00732262	0.0374345	0.235466	FALSE
HMDB0000036	Taurocholic acid	d__Bacteria;p__Firmicutes_A;c__Clostridia;o__Oscillospirales;f__Oscillospiraceae;g__CAG-83	5	-0.276674	[-0.136, -0.418]	0.843142	0.000120336	0.00155095	0.0183678	0.177743	FALSE
HMDB0000036	Taurocholic acid	d__Bacteria;p__Firmicutes_A;c__Clostridia;o__Oscillospirales;f__Oscillospiraceae;g__Dysosmobacter	5	-0.287971	[-0.161, -0.415]	0.847862	8.53614e-06	0.00016467	0.00934428	0.136951	FALSE
HMDB0000036	Taurocholic acid	d__Bacteria;p__Firmicutes_A;c__Clostridia;o__Oscillospirales;f__Oscillospiraceae;g__ER4	5	-0.260476	[-0.102, -0.419]	0.874705	0.00126003	0.0105063	0.0313086	0.218389	FALSE
HMDB0000036	Taurocholic acid	d__Bacteria;p__Firmicutes_A;c__Clostridia;o__Oscillospirales;f__Oscillospiraceae;g__Evtepia	4	-0.171497	[-0.008, -0.335]	0.897433	0.0395559	0.147871	0.122157	0.386602	FALSE
HMDB0000036	Taurocholic acid	d__Bacteria;p__Firmicutes_A;c__Clostridia;o__Oscillospirales;f__Oscillospiraceae;g__Flavonifractor	5	0.00108821	[0.122, -0.119]	0.737634	0.985877	0.994943	0.986941	0.995275	FALSE
HMDB0000036	Taurocholic acid	d__Bacteria;p__Firmicutes_A;c__Clostridia;o__Oscillospirales;f__Oscillospiraceae;g__Lawsonibacter	5	-0.166904	[0.002, -0.336]	0.899112	0.0528575	0.181747	0.121837	0.386085	FALSE
HMDB0000036	Taurocholic acid	d__Bacteria;p__Firmicutes_A;c__Clostridia;o__Oscillospirales;f__Oscillospiraceae;g__NK3B98	4	-0.100507	[0.001, -0.202]	0.674722	0.0527025	0.181445	0.135696	0.406344	FALSE
HMDB0000036	Taurocholic acid	d__Bacteria;p__Firmicutes_A;c__Clostridia;o__Oscillospirales;f__Oscillospiraceae;g__UBA5446	4	-0.12526	[-0.062, -0.189]	0.0620354	0.000114349	0.00148604	0.0247518	0.197092	FALSE
HMDB0000036	Taurocholic acid	d__Bacteria;p__Proteobacteria;c__Gammaproteobacteria;o__Enterobacterales;f__Pasteurellaceae;g__Haemophilus_D	5	0.18183	[0.284, 0.079]	0.707537	0.000508859	0.00503344	0.0238416	0.194852	FALSE
HMDB0000036	Taurocholic acid	d__Bacteria;p__Firmicutes_A;c__Clostridia;o__Peptostreptococcales;f__Peptostreptococcaceae;g__Clostridioides	4	0.0971336	[0.184, 0.01]	0.530443	0.0281463	0.114875	0.0916985	0.341435	FALSE
HMDB0000036	Taurocholic acid	d__Bacteria;p__Firmicutes_A;c__Clostridia;o__Peptostreptococcales;f__Peptostreptococcaceae;g__Intestinibacter	5	0.046148	[0.118, -0.025]	0.352888	0.204938	0.444855	0.235163	0.521893	FALSE
HMDB0000036	Taurocholic acid	d__Bacteria;p__Firmicutes_A;c__Clostridia;o__Peptostreptococcales;f__Peptostreptococcaceae;g__Romboutsia	4	0.104741	[0.194, 0.015]	0.566805	0.0219572	0.0956177	0.0898764	0.338699	FALSE
HMDB0000036	Taurocholic acid	d__Bacteria;p__Bacteroidota;c__Bacteroidia;o__Bacteroidales;f__Rikenellaceae;g__Alistipes	5	-0.316378	[-0.172, -0.461]	0.859342	1.72043e-05	0.000300978	0.012005	0.15038	FALSE
HMDB0000036	Taurocholic acid	d__Bacteria;p__Bacteroidota;c__Bacteroidia;o__Bacteroidales;f__Rikenellaceae;g__Alistipes_A	5	-0.269483	[-0.119, -0.42]	0.887927	0.000436198	0.00443634	0.0222542	0.189851	FALSE
HMDB0000036	Taurocholic acid	d__Bacteria;p__Firmicutes_A;c__Clostridia;o__Oscillospirales;f__Ruminococcaceae;g__Faecalibacterium	5	0.0486483	[0.226, -0.129]	0.867137	0.591354	0.795974	0.624847	0.819964	FALSE
HMDB0000036	Taurocholic acid	d__Bacteria;p__Firmicutes_A;c__Clostridia;o__Oscillospirales;f__Ruminococcaceae;g__Gemmiger	5	-0.130713	[-0.002, -0.26]	0.807823	0.0467308	0.16646	0.11532	0.377345	FALSE
HMDB0000036	Taurocholic acid	d__Bacteria;p__Firmicutes_A;c__Clostridia;o__Oscillospirales;f__Ruminococcaceae;g__Neobittarella	4	-0.0856061	[0.054, -0.225]	0.836353	0.22926	0.476219	0.303484	0.588396	FALSE
HMDB0000036	Taurocholic acid	d__Bacteria;p__Firmicutes_A;c__Clostridia;o__Oscillospirales;f__Ruminococcaceae;g__Ruminiclostridium_E	5	-0.147751	[-0.065, -0.231]	0.535847	0.000478388	0.00478678	0.0223205	0.189911	FALSE
HMDB0000036	Taurocholic acid	d__Bacteria;p__Firmicutes_A;c__Clostridia;o__Oscillospirales;f__Ruminococcaceae;g__Ruminococcus	4	-0.132451	[-0.046, -0.219]	0.531565	0.00280468	0.0198526	0.0486095	0.26035	FALSE
HMDB0000036	Taurocholic acid	d__Bacteria;p__Firmicutes_A;c__Clostridia;o__Oscillospirales;f__Ruminococcaceae;g__Ruminococcus_C	5	-0.126499	[-0.021, -0.232]	0.69906	0.0187039	0.0850795	0.0793583	0.321765	FALSE
HMDB0000036	Taurocholic acid	d__Bacteria;p__Firmicutes_A;c__Clostridia;o__Oscillospirales;f__Ruminococcaceae;g__Ruminococcus_D	5	-0.100427	[-0.047, -0.153]	0	0.00020697	0.00241124	0.000150105	0.0302385	TRUE
HMDB0000036	Taurocholic acid	d__Bacteria;p__Firmicutes_A;c__Clostridia;o__Oscillospirales;f__Ruminococcaceae;g__Ruthenibacterium	5	-0.152549	[-0.03, -0.275]	0.806669	0.0143392	0.0699604	0.0666852	0.298536	FALSE
HMDB0000036	Taurocholic acid	d__Bacteria;p__Firmicutes_A;c__Clostridia;o__Oscillospirales;f__Ruminococcaceae;g__UBA1394	5	-0.0942452	[-0.041, -0.147]	0	0.000497734	0.00493877	0.00401115	0.102198	FALSE
HMDB0000036	Taurocholic acid	d__Bacteria;p__Firmicutes_C;c__Negativicutes;o__Selenomonadales;f__Selenomonadaceae;g__Megamonas	4	0.0463481	[0.146, -0.053]	0.623615	0.361716	0.61772	0.454091	0.708123	FALSE
HMDB0000036	Taurocholic acid	d__Bacteria;p__Firmicutes;c__Bacilli;o__Lactobacillales;f__Streptococcaceae;g__Streptococcus	5	0.126633	[0.192, 0.061]	0.194211	0.000139932	0.00174668	0.0132271	0.155932	FALSE
HMDB0000036	Taurocholic acid	d__Bacteria;p__Bacteroidota;c__Bacteroidia;o__Bacteroidales;f__Tannerellaceae;g__Parabacteroides	5	-0.0661293	[-0.013, -0.119]	0	0.0145574	0.0707576	0.0441809	0.251153	FALSE
HMDB0000036	Taurocholic acid	d__Bacteria;p__Firmicutes_A;c__Clostridia;o__Monoglobales_A;f__UBA1381;g__CAG-41	5	-0.0603226	[0.054, -0.175]	0.723764	0.302191	0.558128	0.375523	0.648472	FALSE
HMDB0000036	Taurocholic acid	d__Bacteria;p__Firmicutes_C;c__Negativicutes;o__Veillonellales;f__Veillonellaceae;g__Veillonella	5	0.156925	[0.282, 0.032]	0.838229	0.0138349	0.0680564	0.0633163	0.291447	FALSE
HMDB0000039	Butyric acid	d__Bacteria;p__Firmicutes_C;c__Negativicutes;o__Acidaminococcales;f__Acidaminococcaceae;g__Acidaminococcus	6	0.0128846	[0.061, -0.035]	0	0.600824	0.803117	0.560811	0.778786	FALSE
HMDB0000039	Butyric acid	d__Bacteria;p__Firmicutes_C;c__Negativicutes;o__Acidaminococcales;f__Acidaminococcaceae;g__Phascolarctobacterium	7	-0.0377964	[0.01, -0.086]	0.151947	0.121124	0.319967	0.202785	0.488449	FALSE
HMDB0000039	Butyric acid	d__Bacteria;p__Firmicutes_C;c__Negativicutes;o__Acidaminococcales;f__Acidaminococcaceae;g__Phascolarctobacterium_A	6	0.0389032	[0.089, -0.011]	0	0.128207	0.332213	0.0473473	0.257571	FALSE
HMDB0000039	Butyric acid	d__Bacteria;p__Firmicutes_A;c__Clostridia;o__Oscillospirales;f__Acutalibacteraceae;g__Acutalibacter	6	-0.106302	[-0.025, -0.187]	0.551338	0.0102547	0.0545374	0.0455617	0.253996	FALSE
HMDB0000039	Butyric acid	d__Bacteria;p__Firmicutes_A;c__Clostridia;o__Oscillospirales;f__Acutalibacteraceae;g__CAG-177	7	-0.014599	[0.061, -0.09]	0.539518	0.705453	0.865634	0.71595	0.870307	FALSE
HMDB0000039	Butyric acid	d__Bacteria;p__Firmicutes_A;c__Clostridia;o__Oscillospirales;f__Acutalibacteraceae;g__CAG-180	6	0.0350953	[0.085, -0.015]	0	0.170443	0.395928	0.215273	0.501556	FALSE
HMDB0000039	Butyric acid	d__Bacteria;p__Firmicutes_A;c__Clostridia;o__Oscillospirales;f__Acutalibacteraceae;g__CAG-217	7	-0.00497593	[0.044, -0.054]	0.0387466	0.840825	0.932791	0.848466	0.936095	FALSE
HMDB0000039	Butyric acid	d__Bacteria;p__Firmicutes_A;c__Clostridia;o__Oscillospirales;f__Acutalibacteraceae;g__Clostridium_A	6	-0.10322	[-0.053, -0.153]	0	5.43376e-05	0.000803916	0.00367029	0.0996213	TRUE
HMDB0000039	Butyric acid	d__Bacteria;p__Firmicutes_A;c__Clostridia;o__Oscillospirales;f__Acutalibacteraceae;g__Eubacterium_R	7	0.0788973	[0.127, 0.031]	0	0.00118097	0.00997844	0.00666277	0.119528	FALSE
HMDB0000039	Butyric acid	d__Bacteria;p__Firmicutes_A;c__Clostridia;o__Oscillospirales;f__Acutalibacteraceae;g__Ruminococcus_E	7	0.0475566	[0.126, -0.03]	0.544397	0.232341	0.479752	0.275103	0.563383	FALSE
HMDB0000039	Butyric acid	d__Bacteria;p__Firmicutes_A;c__Clostridia;o__Oscillospirales;f__Acutalibacteraceae;g__UBA1417	7	-0.035044	[0.046, -0.116]	0.599632	0.398695	0.652262	0.406849	0.674274	FALSE
HMDB0000039	Butyric acid	d__Bacteria;p__Firmicutes_A;c__Clostridia;o__Oscillospirales;f__Acutalibacteraceae;g__UBA1691	5	-0.0716686	[-0.021, -0.122]	0	0.00569945	0.0349395	0.0199256	0.183152	FALSE
HMDB0000039	Butyric acid	d__Bacteria;p__Firmicutes_A;c__Clostridia;o__Oscillospirales;f__Acutalibacteraceae;g__UMGS403	5	-0.0422219	[0.009, -0.093]	0	0.103378	0.287712	0.108504	0.3664	FALSE
HMDB0000039	Butyric acid	d__Bacteria;p__Verrucomicrobiota;c__Verrucomicrobiae;o__Verrucomicrobiales;f__Akkermansiaceae;g__Akkermansia	7	-0.147088	[-0.053, -0.242]	0.656962	0.00227685	0.0168217	0.0298818	0.213499	FALSE
HMDB0000039	Butyric acid	d__Bacteria;p__Firmicutes_A;c__Clostridia;o__Lachnospirales;f__Anaerotignaceae;g__Anaerotignum	7	0.0109639	[0.059, -0.037]	0	0.652304	0.834995	0.633262	0.825673	FALSE
HMDB0000039	Butyric acid	d__Bacteria;p__Bacteroidota;c__Bacteroidia;o__Bacteroidales;f__Bacteroidaceae;g__Bacteroides	7	-0.0348571	[0.06, -0.13]	0.735954	0.47123	0.712179	0.466155	0.715893	FALSE
HMDB0000039	Butyric acid	d__Bacteria;p__Bacteroidota;c__Bacteroidia;o__Bacteroidales;f__Bacteroidaceae;g__Paraprevotella	7	0.0525889	[0.1, 0.005]	0	0.0306252	0.122385	0.0459684	0.25488	FALSE
HMDB0000039	Butyric acid	d__Bacteria;p__Bacteroidota;c__Bacteroidia;o__Bacteroidales;f__Bacteroidaceae;g__Phocaeicola	7	0.062707	[0.131, -0.006]	0.427012	0.0733678	0.228041	0.101438	0.355201	FALSE
HMDB0000039	Butyric acid	d__Bacteria;p__Bacteroidota;c__Bacteroidia;o__Bacteroidales;f__Bacteroidaceae;g__Prevotella	7	0.0651293	[0.113, 0.017]	0	0.00741871	0.0425802	0.0355002	0.230788	FALSE
HMDB0000039	Butyric acid	d__Bacteria;p__Bacteroidota;c__Bacteroidia;o__Bacteroidales;f__Bacteroidaceae;g__Prevotellamassilia	5	0.0373873	[0.093, -0.018]	0.0508416	0.184433	0.417044	0.234278	0.520798	FALSE
HMDB0000039	Butyric acid	d__Bacteria;p__Bacteroidota;c__Bacteroidia;o__Bacteroidales;f__Barnesiellaceae;g__Barnesiella	7	0.0194327	[0.088, -0.049]	0.442064	0.576954	0.7872	0.608904	0.810998	FALSE
HMDB0000039	Butyric acid	d__Bacteria;p__Actinobacteriota;c__Actinomycetia;o__Actinomycetales;f__Bifidobacteriaceae;g__Bifidobacterium	7	-0.0576095	[0.067, -0.182]	0.808038	0.363448	0.618885	0.40887	0.67584	FALSE
HMDB0000039	Butyric acid	d__Bacteria;p__Proteobacteria;c__Gammaproteobacteria;o__Burkholderiales;f__Burkholderiaceae;g__Parasutterella	7	0.0463029	[0.124, -0.032]	0.52732	0.244001	0.493436	0.28623	0.571806	FALSE
HMDB0000039	Butyric acid	d__Bacteria;p__Proteobacteria;c__Gammaproteobacteria;o__Burkholderiales;f__Burkholderiaceae;g__Sutterella	7	0.0142187	[0.062, -0.033]	0	0.558878	0.77592	0.514048	0.748119	FALSE
HMDB0000039	Butyric acid	d__Bacteria;p__Firmicutes_A;c__Clostridia;o__Oscillospirales;f__Butyricicoccaceae;g__Agathobaculum	7	0.0949943	[0.149, 0.041]	0.274996	0.000614095	0.00589071	0.0194339	0.181851	FALSE
HMDB0000039	Butyric acid	d__Bacteria;p__Firmicutes_A;c__Clostridia_A;o__Christensenellales;f__CAG-138;g__PeH17	5	-0.0533735	[0.02, -0.126]	0.463565	0.151364	0.368336	0.190404	0.475338	FALSE
HMDB0000039	Butyric acid	d__Bacteria;p__Proteobacteria;c__Alphaproteobacteria;o__RF32;f__CAG-239;g__CAG-495	7	-0.00604768	[0.042, -0.054]	0	0.803657	0.915177	0.744397	0.884004	FALSE
HMDB0000039	Butyric acid	d__Bacteria;p__Firmicutes_A;c__Clostridia_A;o__Christensenellales;f__CAG-74;g__UBA11524	7	0.0425019	[0.09, -0.005]	0	0.0805963	0.243329	0.0164381	0.169918	FALSE
HMDB0000039	Butyric acid	d__Bacteria;p__Firmicutes_A;c__Clostridia;o__Clostridiales;f__Clostridiaceae;g__Clostridium	7	0.00223232	[0.14, -0.136]	0.842933	0.974666	0.990892	0.975629	0.99077	FALSE
HMDB0000039	Butyric acid	d__Bacteria;p__Actinobacteriota;c__Coriobacteriia;o__Coriobacteriales;f__Coriobacteriaceae;g__Collinsella	7	0.0160438	[0.064, -0.032]	0	0.509541	0.741123	0.474476	0.721549	FALSE
HMDB0000039	Butyric acid	d__Bacteria;p__Desulfobacterota;c__Desulfovibrionia;o__Desulfovibrionales;f__Desulfovibrionaceae;g__Bilophila	7	0.0177855	[0.071, -0.035]	0.369078	0.512013	0.742828	0.601206	0.806022	FALSE
HMDB0000039	Butyric acid	d__Bacteria;p__Firmicutes_C;c__Negativicutes;o__Veillonellales;f__Dialisteraceae;g__Dialister	7	0.0660717	[0.114, 0.018]	0	0.00662797	0.0390837	0.0237549	0.194716	FALSE
HMDB0000039	Butyric acid	d__Bacteria;p__Actinobacteriota;c__Coriobacteriia;o__Coriobacteriales;f__Eggerthellaceae;g__Eggerthella	5	-0.100011	[-0.043, -0.157]	0.18406	0.000583911	0.00563758	0.02666	0.204268	FALSE
HMDB0000039	Butyric acid	d__Bacteria;p__Proteobacteria;c__Gammaproteobacteria;o__Enterobacterales;f__Enterobacteriaceae;g__Escherichia	7	-0.0793491	[0.012, -0.17]	0.698164	0.0871162	0.256446	0.123081	0.388286	FALSE
HMDB0000039	Butyric acid	d__Bacteria;p__Proteobacteria;c__Gammaproteobacteria;o__Enterobacterales;f__Enterobacteriaceae;g__Klebsiella	5	-0.097581	[0.027, -0.222]	0.823016	0.12339	0.32411	0.196806	0.482641	FALSE
HMDB0000039	Butyric acid	d__Bacteria;p__Firmicutes;c__Bacilli;o__Erysipelotrichales;f__Erysipelatoclostridiaceae;g__Catenibacterium	5	0.0575029	[0.116, -0.001]	0.11869	0.0534457	0.183028	0.105967	0.362182	FALSE
HMDB0000039	Butyric acid	d__Bacteria;p__Firmicutes;c__Bacilli;o__Erysipelotrichales;f__Erysipelatoclostridiaceae;g__Erysipelatoclostridium	7	-0.101989	[-0.019, -0.185]	0.596471	0.0164921	0.0776819	0.0645699	0.294144	FALSE
HMDB0000039	Butyric acid	d__Bacteria;p__Firmicutes;c__Bacilli;o__Erysipelotrichales;f__Erysipelatoclostridiaceae;g__Faecalibacillus	7	0.107855	[0.167, 0.049]	0.323942	0.000341301	0.00361604	0.0146575	0.162596	FALSE
HMDB0000039	Butyric acid	d__Bacteria;p__Firmicutes;c__Bacilli;o__Erysipelotrichales;f__Erysipelotrichaceae;g__Clostridium_AQ	6	-0.135961	[-0.058, -0.214]	0.524473	0.000622709	0.00596371	0.0243171	0.196257	FALSE
HMDB0000039	Butyric acid	d__Bacteria;p__Firmicutes;c__Bacilli;o__Erysipelotrichales;f__Erysipelotrichaceae;g__Holdemanella	6	0.0640475	[0.122, 0.006]	0.204625	0.0308074	0.12289	0.0682447	0.301788	FALSE
HMDB0000039	Butyric acid	d__Bacteria;p__Fusobacteriota;c__Fusobacteriia;o__Fusobacteriales;f__Fusobacteriaceae;g__Fusobacterium_A	5	-0.0361072	[0.015, -0.087]	0	0.164038	0.387271	0.204759	0.490443	FALSE
HMDB0000039	Butyric acid	d__Bacteria;p__Firmicutes_A;c__Clostridia;o__Lachnospirales;f__Lachnospiraceae;g__Acetatifactor	7	0.0792472	[0.179, -0.02]	0.693009	0.118335	0.314615	0.185485	0.469689	FALSE
HMDB0000039	Butyric acid	d__Bacteria;p__Firmicutes_A;c__Clostridia;o__Lachnospirales;f__Lachnospiraceae;g__Agathobacter	7	0.248041	[0.316, 0.181]	0.532742	6.10025e-13	7.10691e-11	0.000913945	0.0624172	TRUE
HMDB0000039	Butyric acid	d__Bacteria;p__Firmicutes_A;c__Clostridia;o__Lachnospirales;f__Lachnospiraceae;g__Anaerobutyricum	7	0.0500782	[0.098, 0.002]	0	0.0395236	0.147768	0.0363516	0.232997	FALSE
HMDB0000039	Butyric acid	d__Bacteria;p__Firmicutes_A;c__Clostridia;o__Lachnospirales;f__Lachnospiraceae;g__Anaerostipes	7	0.0462994	[0.131, -0.038]	0.637359	0.282918	0.537774	0.31837	0.6017	FALSE
HMDB0000039	Butyric acid	d__Bacteria;p__Firmicutes_A;c__Clostridia;o__Lachnospirales;f__Lachnospiraceae;g__Bariatricus	7	0.120718	[0.171, 0.071]	0.225603	2.4382e-06	5.61069e-05	0.0052064	0.11198	FALSE
HMDB0000039	Butyric acid	d__Bacteria;p__Firmicutes_A;c__Clostridia;o__Lachnospirales;f__Lachnospiraceae;g__Blautia	7	-0.0541677	[-0.006, -0.102]	0.208492	0.02596	0.108302	0.0948763	0.346051	FALSE
HMDB0000039	Butyric acid	d__Bacteria;p__Firmicutes_A;c__Clostridia;o__Lachnospirales;f__Lachnospiraceae;g__Blautia_A	7	0.0637342	[0.158, -0.031]	0.685577	0.185366	0.418461	0.226675	0.513111	FALSE
HMDB0000039	Butyric acid	d__Bacteria;p__Firmicutes_A;c__Clostridia;o__Lachnospirales;f__Lachnospiraceae;g__Butyrivibrio_A	5	0.110058	[0.161, 0.059]	0	2.18162e-05	0.000365842	0.0106934	0.144138	FALSE
HMDB0000039	Butyric acid	d__Bacteria;p__Firmicutes_A;c__Clostridia;o__Lachnospirales;f__Lachnospiraceae;g__CAG-127	7	0.0258156	[0.133, -0.082]	0.730251	0.637433	0.826396	0.649387	0.834609	FALSE
HMDB0000039	Butyric acid	d__Bacteria;p__Firmicutes_A;c__Clostridia;o__Lachnospirales;f__Lachnospiraceae;g__CAG-317	5	0.0125739	[0.063, -0.038]	0	0.62782	0.820901	0.593754	0.801307	FALSE
HMDB0000039	Butyric acid	d__Bacteria;p__Firmicutes_A;c__Clostridia;o__Lachnospirales;f__Lachnospiraceae;g__CAG-81	6	0.140012	[0.228, 0.052]	0.687492	0.00176988	0.0137607	0.0247105	0.197092	FALSE
HMDB0000039	Butyric acid	d__Bacteria;p__Firmicutes_A;c__Clostridia;o__Lachnospirales;f__Lachnospiraceae;g__Clostridium_Q	7	0.0609451	[0.109, 0.013]	0	0.0122623	0.0621653	0.0366511	0.233572	FALSE
HMDB0000039	Butyric acid	d__Bacteria;p__Firmicutes_A;c__Clostridia;o__Lachnospirales;f__Lachnospiraceae;g__Coprococcus	7	0.0965315	[0.16, 0.033]	0.316278	0.00268599	0.0192278	0.0172665	0.173412	FALSE
HMDB0000039	Butyric acid	d__Bacteria;p__Firmicutes_A;c__Clostridia;o__Lachnospirales;f__Lachnospiraceae;g__Dorea	6	0.10135	[0.177, 0.026]	0.555535	0.00833277	0.0465144	0.0493513	0.262136	FALSE
HMDB0000039	Butyric acid	d__Bacteria;p__Firmicutes_A;c__Clostridia;o__Lachnospirales;f__Lachnospiraceae;g__Dorea_A	7	0.046176	[0.143, -0.051]	0.730056	0.349771	0.606526	0.362119	0.638599	FALSE
HMDB0000039	Butyric acid	d__Bacteria;p__Firmicutes_A;c__Clostridia;o__Lachnospirales;f__Lachnospiraceae;g__Eisenbergiella	7	0.0958514	[0.161, 0.031]	0.36262	0.00392502	0.026022	0.0198362	0.182954	FALSE
HMDB0000039	Butyric acid	d__Bacteria;p__Firmicutes_A;c__Clostridia;o__Lachnospirales;f__Lachnospiraceae;g__Enterocloster	7	-0.0187979	[0.053, -0.091]	0.48989	0.610047	0.808875	0.624736	0.819898	FALSE
HMDB0000039	Butyric acid	d__Bacteria;p__Firmicutes_A;c__Clostridia;o__Lachnospirales;f__Lachnospiraceae;g__Eubacterium_F	7	0.0560508	[0.104, 0.008]	0	0.02121	0.0933216	0.0450246	0.252757	FALSE
HMDB0000039	Butyric acid	d__Bacteria;p__Firmicutes_A;c__Clostridia;o__Lachnospirales;f__Lachnospiraceae;g__Eubacterium_G	7	0.126312	[0.192, 0.061]	0.382466	0.000163289	0.00197516	0.00824732	0.130344	FALSE
HMDB0000039	Butyric acid	d__Bacteria;p__Firmicutes_A;c__Clostridia;o__Lachnospirales;f__Lachnospiraceae;g__Eubacterium_I	7	0.121002	[0.169, 0.073]	0	6.54744e-07	1.78779e-05	0.000524915	0.0503828	TRUE
HMDB0000039	Butyric acid	d__Bacteria;p__Firmicutes_A;c__Clostridia;o__Lachnospirales;f__Lachnospiraceae;g__Faecalimonas	6	-0.0986142	[0.01, -0.207]	0.677815	0.0747615	0.230971	0.149721	0.426209	FALSE
HMDB0000039	Butyric acid	d__Bacteria;p__Firmicutes_A;c__Clostridia;o__Lachnospirales;f__Lachnospiraceae;g__Fusicatenibacter	7	0.0882625	[0.136, 0.041]	0	0.000285143	0.00311206	0.00275607	0.0909748	TRUE
HMDB0000039	Butyric acid	d__Bacteria;p__Firmicutes_A;c__Clostridia;o__Lachnospirales;f__Lachnospiraceae;g__KLE1615	7	0.103142	[0.171, 0.035]	0.415764	0.00293818	0.0205915	0.0178937	0.175906	FALSE
HMDB0000039	Butyric acid	d__Bacteria;p__Firmicutes_A;c__Clostridia;o__Lachnospirales;f__Lachnospiraceae;g__Lachnospira	7	0.147834	[0.196, 0.1]	0	1.22146e-09	6.99176e-08	8.11234e-05	0.0230348	TRUE
HMDB0000039	Butyric acid	d__Bacteria;p__Firmicutes_A;c__Clostridia;o__Lachnospirales;f__Lachnospiraceae;g__Mediterraneibacter	7	-0.0281475	[0.034, -0.09]	0.257701	0.373163	0.628347	0.342495	0.622619	FALSE
HMDB0000039	Butyric acid	d__Bacteria;p__Firmicutes_A;c__Clostridia;o__Lachnospirales;f__Lachnospiraceae;g__Roseburia	7	0.186695	[0.251, 0.122]	0.39543	1.43612e-08	6.33943e-07	0.00123527	0.0692811	TRUE
HMDB0000039	Butyric acid	d__Bacteria;p__Firmicutes_A;c__Clostridia;o__Lachnospirales;f__Lachnospiraceae;g__RUG115	7	0.0795286	[0.159, 0]	0.564609	0.0497818	0.174318	0.10519	0.360518	FALSE
HMDB0000039	Butyric acid	d__Bacteria;p__Firmicutes_A;c__Clostridia;o__Lachnospirales;f__Lachnospiraceae;g__Ruminococcus_A	6	0.0291044	[0.077, -0.019]	0	0.237259	0.485907	0.273221	0.561564	FALSE
HMDB0000039	Butyric acid	d__Bacteria;p__Firmicutes_A;c__Clostridia;o__Lachnospirales;f__Lachnospiraceae;g__Ruminococcus_B	7	-0.0782107	[0.004, -0.161]	0.592844	0.0625634	0.204673	0.131008	0.399888	FALSE
HMDB0000039	Butyric acid	d__Bacteria;p__Firmicutes_A;c__Clostridia;o__Lachnospirales;f__Lachnospiraceae;g__TF01-11	7	0.131227	[0.179, 0.084]	0	6.86418e-08	2.50517e-06	0.00135135	0.0698191	TRUE
HMDB0000039	Butyric acid	d__Bacteria;p__Firmicutes_A;c__Clostridia;o__Lachnospirales;f__Lachnospiraceae;g__UBA7182	7	0.147938	[0.202, 0.094]	0.368892	7.76882e-08	2.77399e-06	0.00386933	0.101062	FALSE
HMDB0000039	Butyric acid	d__Bacteria;p__Firmicutes_A;c__Clostridia;o__Lachnospirales;f__Lachnospiraceae;g__UBA9502	6	0.101667	[0.15, 0.053]	0.122882	3.70959e-05	0.000580635	0.0118151	0.149809	FALSE
HMDB0000039	Butyric acid	d__Bacteria;p__Firmicutes_A;c__Clostridia;o__Lachnospirales;f__Lachnospiraceae;g__UMGS1375	6	0.104831	[0.173, 0.036]	0.451317	0.00268955	0.0192486	0.0273157	0.206734	FALSE
HMDB0000039	Butyric acid	d__Bacteria;p__Firmicutes;c__Bacilli;o__Lactobacillales;f__Lactobacillaceae;g__Lactobacillus	5	-0.0897552	[0.035, -0.215]	0.842267	0.15925	0.380001	0.221304	0.507689	FALSE
HMDB0000039	Butyric acid	d__Bacteria;p__Bacteroidota;c__Bacteroidia;o__Bacteroidales;f__Marinifilaceae;g__Odoribacter	7	-0.0152563	[0.072, -0.102]	0.643127	0.730518	0.879339	0.73686	0.880479	FALSE
HMDB0000039	Butyric acid	d__Bacteria;p__Bacteroidota;c__Bacteroidia;o__Bacteroidales;f__Muribaculaceae;g__CAG-279	5	0.0402088	[0.091, -0.011]	0	0.120893	0.319413	0.131549	0.400662	FALSE
HMDB0000039	Butyric acid	d__Bacteria;p__Firmicutes_A;c__Clostridia;o__Oscillospirales;f__Oscillospiraceae;g__CAG-103	5	0.0537523	[0.114, -0.006]	0.135801	0.0795663	0.24115	0.121421	0.385381	FALSE
HMDB0000039	Butyric acid	d__Bacteria;p__Firmicutes_A;c__Clostridia;o__Oscillospirales;f__Oscillospiraceae;g__CAG-110	5	-0.0243277	[0.092, -0.141]	0.800008	0.682196	0.852368	0.704914	0.86515	FALSE
HMDB0000039	Butyric acid	d__Bacteria;p__Firmicutes_A;c__Clostridia;o__Oscillospirales;f__Oscillospiraceae;g__CAG-170	5	-0.0155889	[0.053, -0.084]	0.37659	0.65683	0.837652	0.644788	0.832121	FALSE
HMDB0000039	Butyric acid	d__Bacteria;p__Firmicutes_A;c__Clostridia;o__Oscillospirales;f__Oscillospiraceae;g__CAG-83	7	-0.0497536	[0.05, -0.149]	0.732814	0.327721	0.584426	0.353647	0.631758	FALSE
HMDB0000039	Butyric acid	d__Bacteria;p__Firmicutes_A;c__Clostridia;o__Oscillospirales;f__Oscillospiraceae;g__Dysosmobacter	7	-0.0399201	[0.054, -0.134]	0.692179	0.405372	0.657322	0.440524	0.69827	FALSE
HMDB0000039	Butyric acid	d__Bacteria;p__Firmicutes_A;c__Clostridia;o__Oscillospirales;f__Oscillospiraceae;g__ER4	7	0.00349048	[0.083, -0.076]	0.567461	0.931834	0.973271	0.934576	0.974601	FALSE
HMDB0000039	Butyric acid	d__Bacteria;p__Firmicutes_A;c__Clostridia;o__Oscillospirales;f__Oscillospiraceae;g__Evtepia	5	0.0022853	[0.053, -0.049]	0.48556	0.929861	0.972715	0.952663	0.982561	FALSE
HMDB0000039	Butyric acid	d__Bacteria;p__Firmicutes_A;c__Clostridia;o__Oscillospirales;f__Oscillospiraceae;g__Flavonifractor	7	-0.16827	[-0.099, -0.238]	0.433419	1.92043e-06	4.58249e-05	0.00181258	0.0780407	TRUE
HMDB0000039	Butyric acid	d__Bacteria;p__Firmicutes_A;c__Clostridia;o__Oscillospirales;f__Oscillospiraceae;g__Lawsonibacter	7	-0.0544524	[0.019, -0.128]	0.505386	0.146727	0.361321	0.187866	0.472437	FALSE
HMDB0000039	Butyric acid	d__Bacteria;p__Firmicutes_A;c__Clostridia;o__Oscillospirales;f__Oscillospiraceae;g__NK3B98	5	0.121008	[0.172, 0.07]	0	3.04392e-06	6.79916e-05	0.00124751	0.0692811	TRUE
HMDB0000039	Butyric acid	d__Bacteria;p__Firmicutes_A;c__Clostridia;o__Oscillospirales;f__Oscillospiraceae;g__UBA5446	5	-0.108827	[-0.047, -0.171]	0.373086	0.000567307	0.00550909	0.0347328	0.228471	FALSE
HMDB0000039	Butyric acid	d__Bacteria;p__Proteobacteria;c__Gammaproteobacteria;o__Enterobacterales;f__Pasteurellaceae;g__Haemophilus_D	7	0.0777222	[0.223, -0.068]	0.864048	0.294397	0.549195	0.335089	0.616682	FALSE
HMDB0000039	Butyric acid	d__Bacteria;p__Firmicutes_A;c__Clostridia;o__Peptostreptococcales;f__Peptostreptococcaceae;g__Clostridioides	5	-0.0330507	[0.018, -0.084]	0	0.202348	0.441523	0.218671	0.505035	FALSE
HMDB0000039	Butyric acid	d__Bacteria;p__Firmicutes_A;c__Clostridia;o__Peptostreptococcales;f__Peptostreptococcaceae;g__Intestinibacter	7	0.015307	[0.099, -0.068]	0.598732	0.71962	0.873008	0.74335	0.883706	FALSE
HMDB0000039	Butyric acid	d__Bacteria;p__Firmicutes_A;c__Clostridia;o__Peptostreptococcales;f__Peptostreptococcaceae;g__Romboutsia	6	0.0600341	[0.144, -0.024]	0.593267	0.162776	0.385133	0.271712	0.560324	FALSE
HMDB0000039	Butyric acid	d__Bacteria;p__Bacteroidota;c__Bacteroidia;o__Bacteroidales;f__Rikenellaceae;g__Alistipes	7	-0.056349	[0.022, -0.135]	0.566203	0.15854	0.379007	0.235773	0.522546	FALSE
HMDB0000039	Butyric acid	d__Bacteria;p__Bacteroidota;c__Bacteroidia;o__Bacteroidales;f__Rikenellaceae;g__Alistipes_A	7	-0.0626083	[-0.015, -0.11]	0	0.0100588	0.0538618	0.0044578	0.105289	FALSE
HMDB0000039	Butyric acid	d__Bacteria;p__Firmicutes_A;c__Clostridia;o__Oscillospirales;f__Ruminococcaceae;g__Faecalibacterium	7	0.15829	[0.206, 0.111]	0.162888	8.12458e-11	6.4364e-09	0.0010082	0.0647503	TRUE
HMDB0000039	Butyric acid	d__Bacteria;p__Firmicutes_A;c__Clostridia;o__Oscillospirales;f__Ruminococcaceae;g__Gemmiger	7	0.0922531	[0.148, 0.037]	0.132244	0.00116266	0.00986534	0.013559	0.157656	FALSE
HMDB0000039	Butyric acid	d__Bacteria;p__Firmicutes_A;c__Clostridia;o__Oscillospirales;f__Ruminococcaceae;g__Neobittarella	6	-0.00678819	[0.065, -0.078]	0.37684	0.852623	0.938324	0.842586	0.932971	FALSE
HMDB0000039	Butyric acid	d__Bacteria;p__Firmicutes_A;c__Clostridia;o__Oscillospirales;f__Ruminococcaceae;g__Ruminiclostridium_E	7	-0.0233171	[0.036, -0.083]	0.266035	0.440534	0.685813	0.461718	0.713299	FALSE
HMDB0000039	Butyric acid	d__Bacteria;p__Firmicutes_A;c__Clostridia;o__Oscillospirales;f__Ruminococcaceae;g__Ruminococcus	5	0.0501486	[0.104, -0.004]	0	0.0692031	0.219295	0.124212	0.389908	FALSE
HMDB0000039	Butyric acid	d__Bacteria;p__Firmicutes_A;c__Clostridia;o__Oscillospirales;f__Ruminococcaceae;g__Ruminococcus_C	7	0.122002	[0.18, 0.064]	0.174531	4.22668e-05	0.000651277	0.00421177	0.103686	FALSE
HMDB0000039	Butyric acid	d__Bacteria;p__Firmicutes_A;c__Clostridia;o__Oscillospirales;f__Ruminococcaceae;g__Ruminococcus_D	7	0.082576	[0.13, 0.035]	0	0.000687119	0.00644034	0.000781812	0.0595737	TRUE
HMDB0000039	Butyric acid	d__Bacteria;p__Firmicutes_A;c__Clostridia;o__Oscillospirales;f__Ruminococcaceae;g__Ruthenibacterium	7	-0.168489	[-0.096, -0.241]	0.537244	5.15634e-06	0.000106304	0.00495273	0.109557	FALSE
HMDB0000039	Butyric acid	d__Bacteria;p__Firmicutes_A;c__Clostridia;o__Oscillospirales;f__Ruminococcaceae;g__UBA1394	6	-0.0472293	[0.002, -0.097]	0.248611	0.0620124	0.203408	0.160714	0.438308	FALSE
HMDB0000039	Butyric acid	d__Bacteria;p__Firmicutes_C;c__Negativicutes;o__Selenomonadales;f__Selenomonadaceae;g__Megamonas	5	-0.0178045	[0.033, -0.069]	0	0.492209	0.727381	0.420205	0.683868	FALSE
HMDB0000039	Butyric acid	d__Bacteria;p__Firmicutes;c__Bacilli;o__Lactobacillales;f__Streptococcaceae;g__Streptococcus	7	-0.0607602	[0.055, -0.176]	0.80892	0.30342	0.559459	0.338719	0.619593	FALSE
HMDB0000039	Butyric acid	d__Bacteria;p__Bacteroidota;c__Bacteroidia;o__Bacteroidales;f__Tannerellaceae;g__Parabacteroides	7	-0.0335914	[0.042, -0.109]	0.527144	0.381109	0.636022	0.413222	0.678559	FALSE
HMDB0000039	Butyric acid	d__Bacteria;p__Firmicutes_A;c__Clostridia;o__Monoglobales_A;f__UBA1381;g__CAG-41	7	0.111066	[0.178, 0.044]	0.411695	0.00120322	0.0101061	0.0160299	0.168751	FALSE
HMDB0000039	Butyric acid	d__Bacteria;p__Firmicutes_C;c__Negativicutes;o__Veillonellales;f__Veillonellaceae;g__Veillonella	7	-0.00408657	[0.075, -0.083]	0.577954	0.919206	0.968016	0.925954	0.970069	FALSE
HMDB0000042	Acetic acid	d__Bacteria;p__Firmicutes_C;c__Negativicutes;o__Acidaminococcales;f__Acidaminococcaceae;g__Phascolarctobacterium	3	-0.0595948	[0.051, -0.17]	0.50969	0.291638	0.546313	0.446477	0.702528	FALSE
HMDB0000042	Acetic acid	d__Bacteria;p__Firmicutes_C;c__Negativicutes;o__Acidaminococcales;f__Acidaminococcaceae;g__Phascolarctobacterium_A	3	0.0865882	[0.157, 0.016]	0	0.0165536	0.077867	0.0937639	0.344063	FALSE
HMDB0000042	Acetic acid	d__Bacteria;p__Firmicutes_A;c__Clostridia;o__Oscillospirales;f__Acutalibacteraceae;g__Acutalibacter	3	-0.0624634	[0.065, -0.19]	0.584239	0.337861	0.594523	0.380877	0.653862	FALSE
HMDB0000042	Acetic acid	d__Bacteria;p__Firmicutes_A;c__Clostridia;o__Oscillospirales;f__Acutalibacteraceae;g__CAG-177	3	-0.0244263	[0.093, -0.142]	0.492022	0.684672	0.853734	0.676586	0.850399	FALSE
HMDB0000042	Acetic acid	d__Bacteria;p__Firmicutes_A;c__Clostridia;o__Oscillospirales;f__Acutalibacteraceae;g__CAG-180	3	0.0403709	[0.111, -0.03]	0	0.263851	0.516307	0.20284	0.488499	FALSE
HMDB0000042	Acetic acid	d__Bacteria;p__Firmicutes_A;c__Clostridia;o__Oscillospirales;f__Acutalibacteraceae;g__CAG-217	3	-0.00026878	[0.109, -0.109]	0.457758	0.996147	0.998728	0.996616	0.998855	FALSE
HMDB0000042	Acetic acid	d__Bacteria;p__Firmicutes_A;c__Clostridia;o__Oscillospirales;f__Acutalibacteraceae;g__Clostridium_A	3	-0.1061	[0.001, -0.213]	0.470217	0.0524819	0.180895	0.212574	0.498805	FALSE
HMDB0000042	Acetic acid	d__Bacteria;p__Firmicutes_A;c__Clostridia;o__Oscillospirales;f__Acutalibacteraceae;g__Eubacterium_R	3	0.0237954	[0.095, -0.047]	0	0.510167	0.741779	0.497774	0.737602	FALSE
HMDB0000042	Acetic acid	d__Bacteria;p__Firmicutes_A;c__Clostridia;o__Oscillospirales;f__Acutalibacteraceae;g__Ruminococcus_E	3	-0.0144653	[0.091, -0.12]	0.359093	0.788164	0.907704	0.78739	0.906135	FALSE
HMDB0000042	Acetic acid	d__Bacteria;p__Firmicutes_A;c__Clostridia;o__Oscillospirales;f__Acutalibacteraceae;g__UBA1417	3	-0.0609974	[0.045, -0.167]	0.392566	0.259163	0.510768	0.348321	0.627528	FALSE
HMDB0000042	Acetic acid	d__Bacteria;p__Verrucomicrobiota;c__Verrucomicrobiae;o__Verrucomicrobiales;f__Akkermansiaceae;g__Akkermansia	3	-0.117987	[-0.009, -0.226]	0.515148	0.0330429	0.129418	0.209899	0.495793	FALSE
HMDB0000042	Acetic acid	d__Bacteria;p__Firmicutes_A;c__Clostridia;o__Lachnospirales;f__Anaerotignaceae;g__Anaerotignum	3	-0.0532456	[0.018, -0.124]	0	0.140573	0.351852	0.109208	0.3673	FALSE
HMDB0000042	Acetic acid	d__Bacteria;p__Bacteroidota;c__Bacteroidia;o__Bacteroidales;f__Bacteroidaceae;g__Bacteroides	3	-0.166163	[-0.095, -0.237]	0	4.24819e-06	9.04048e-05	0.00262365	0.0889765	TRUE
HMDB0000042	Acetic acid	d__Bacteria;p__Bacteroidota;c__Bacteroidia;o__Bacteroidales;f__Bacteroidaceae;g__Paraprevotella	3	-0.0257005	[0.045, -0.097]	0	0.476896	0.716196	0.409035	0.675916	FALSE
HMDB0000042	Acetic acid	d__Bacteria;p__Bacteroidota;c__Bacteroidia;o__Bacteroidales;f__Bacteroidaceae;g__Phocaeicola	3	0.00832086	[0.079, -0.063]	0	0.817934	0.921653	0.837057	0.930001	FALSE
HMDB0000042	Acetic acid	d__Bacteria;p__Bacteroidota;c__Bacteroidia;o__Bacteroidales;f__Bacteroidaceae;g__Prevotella	3	0.0742678	[0.145, 0.003]	0	0.0398318	0.148584	0.0228622	0.191483	FALSE
HMDB0000042	Acetic acid	d__Bacteria;p__Bacteroidota;c__Bacteroidia;o__Bacteroidales;f__Barnesiellaceae;g__Barnesiella	3	-0.0147926	[0.056, -0.086]	0	0.682239	0.852368	0.127161	0.394183	FALSE
HMDB0000042	Acetic acid	d__Bacteria;p__Actinobacteriota;c__Actinomycetia;o__Actinomycetales;f__Bifidobacteriaceae;g__Bifidobacterium	3	-0.0221294	[0.16, -0.204]	0.777419	0.811573	0.918577	0.837465	0.930284	FALSE
HMDB0000042	Acetic acid	d__Bacteria;p__Proteobacteria;c__Gammaproteobacteria;o__Burkholderiales;f__Burkholderiaceae;g__Parasutterella	3	0.00576833	[0.077, -0.065]	0	0.873158	0.947047	0.856328	0.939501	FALSE
HMDB0000042	Acetic acid	d__Bacteria;p__Proteobacteria;c__Gammaproteobacteria;o__Burkholderiales;f__Burkholderiaceae;g__Sutterella	3	0.0503582	[0.121, -0.02]	0	0.163505	0.386368	0.288409	0.574126	FALSE
HMDB0000042	Acetic acid	d__Bacteria;p__Firmicutes_A;c__Clostridia;o__Oscillospirales;f__Butyricicoccaceae;g__Agathobaculum	3	0.0870915	[0.207, -0.033]	0.539513	0.155604	0.374792	0.296093	0.581575	FALSE
HMDB0000042	Acetic acid	d__Bacteria;p__Proteobacteria;c__Alphaproteobacteria;o__RF32;f__CAG-239;g__CAG-495	3	0.0162334	[0.144, -0.112]	0.586182	0.803722	0.915177	0.79503	0.909893	FALSE
HMDB0000042	Acetic acid	d__Bacteria;p__Firmicutes_A;c__Clostridia_A;o__Christensenellales;f__CAG-74;g__UBA11524	3	0.0552658	[0.126, -0.016]	0	0.126122	0.328382	0.060454	0.28562	FALSE
HMDB0000042	Acetic acid	d__Bacteria;p__Firmicutes_A;c__Clostridia;o__Clostridiales;f__Clostridiaceae;g__Clostridium	3	0.124787	[0.226, 0.024]	0.278839	0.0152661	0.0734691	0.103955	0.358602	FALSE
HMDB0000042	Acetic acid	d__Bacteria;p__Actinobacteriota;c__Coriobacteriia;o__Coriobacteriales;f__Coriobacteriaceae;g__Collinsella	3	0.064965	[0.136, -0.006]	0	0.0721741	0.225439	0.15923	0.43695	FALSE
HMDB0000042	Acetic acid	d__Bacteria;p__Desulfobacterota;c__Desulfovibrionia;o__Desulfovibrionales;f__Desulfovibrionaceae;g__Bilophila	3	0.0563191	[0.216, -0.104]	0.619212	0.490266	0.726174	0.620624	0.817949	FALSE
HMDB0000042	Acetic acid	d__Bacteria;p__Firmicutes_C;c__Negativicutes;o__Veillonellales;f__Dialisteraceae;g__Dialister	3	-0.00850276	[0.062, -0.079]	0	0.814095	0.919936	0.834618	0.928471	FALSE
HMDB0000042	Acetic acid	d__Bacteria;p__Proteobacteria;c__Gammaproteobacteria;o__Enterobacterales;f__Enterobacteriaceae;g__Escherichia	3	-0.0386562	[0.086, -0.163]	0.553707	0.541949	0.764384	0.544865	0.768521	FALSE
HMDB0000042	Acetic acid	d__Bacteria;p__Firmicutes;c__Bacilli;o__Erysipelotrichales;f__Erysipelatoclostridiaceae;g__Erysipelatoclostridium	3	-0.0424407	[0.028, -0.113]	0	0.240147	0.489387	0.0435691	0.249345	FALSE
HMDB0000042	Acetic acid	d__Bacteria;p__Firmicutes;c__Bacilli;o__Erysipelotrichales;f__Erysipelatoclostridiaceae;g__Faecalibacillus	3	0.0358017	[0.144, -0.072]	0.373867	0.516896	0.746231	0.516084	0.749533	FALSE
HMDB0000042	Acetic acid	d__Bacteria;p__Firmicutes;c__Bacilli;o__Erysipelotrichales;f__Erysipelotrichaceae;g__Clostridium_AQ	3	-0.110339	[-0.001, -0.219]	0.430145	0.0470319	0.167432	0.17017	0.45025	FALSE
HMDB0000042	Acetic acid	d__Bacteria;p__Firmicutes_A;c__Clostridia;o__Lachnospirales;f__Lachnospiraceae;g__Acetatifactor	3	0.0294414	[0.192, -0.133]	0.720114	0.722395	0.874671	0.765162	0.894636	FALSE
HMDB0000042	Acetic acid	d__Bacteria;p__Firmicutes_A;c__Clostridia;o__Lachnospirales;f__Lachnospiraceae;g__Agathobacter	3	0.145578	[0.216, 0.075]	0.483864	5.60812e-05	0.000823966	0.101515	0.355346	FALSE
HMDB0000042	Acetic acid	d__Bacteria;p__Firmicutes_A;c__Clostridia;o__Lachnospirales;f__Lachnospiraceae;g__Anaerobutyricum	3	-0.0330693	[0.038, -0.104]	0	0.360329	0.61645	0.45308	0.707457	FALSE
HMDB0000042	Acetic acid	d__Bacteria;p__Firmicutes_A;c__Clostridia;o__Lachnospirales;f__Lachnospiraceae;g__Anaerostipes	3	0.00380944	[0.166, -0.159]	0.776795	0.963378	0.986354	0.963016	0.986166	FALSE
HMDB0000042	Acetic acid	d__Bacteria;p__Firmicutes_A;c__Clostridia;o__Lachnospirales;f__Lachnospiraceae;g__Bariatricus	3	0.0942363	[0.165, 0.023]	0.0497875	0.00919552	0.0502909	0.126326	0.392975	FALSE
HMDB0000042	Acetic acid	d__Bacteria;p__Firmicutes_A;c__Clostridia;o__Lachnospirales;f__Lachnospiraceae;g__Blautia	3	0.0315245	[0.102, -0.039]	0	0.382938	0.637794	0.398943	0.66831	FALSE
HMDB0000042	Acetic acid	d__Bacteria;p__Firmicutes_A;c__Clostridia;o__Lachnospirales;f__Lachnospiraceae;g__Blautia_A	3	-0.0167894	[0.156, -0.19]	0.780898	0.849104	0.936521	0.862765	0.942074	FALSE
HMDB0000042	Acetic acid	d__Bacteria;p__Firmicutes_A;c__Clostridia;o__Lachnospirales;f__Lachnospiraceae;g__CAG-127	3	0.0299812	[0.101, -0.041]	0	0.406663	0.658517	0.283571	0.569629	FALSE
HMDB0000042	Acetic acid	d__Bacteria;p__Firmicutes_A;c__Clostridia;o__Lachnospirales;f__Lachnospiraceae;g__Clostridium_Q	3	0.0358855	[0.138, -0.066]	0.549391	0.489203	0.72547	0.651464	0.835702	FALSE
HMDB0000042	Acetic acid	d__Bacteria;p__Firmicutes_A;c__Clostridia;o__Lachnospirales;f__Lachnospiraceae;g__Coprococcus	3	0.0834983	[0.222, -0.055]	0.653222	0.236681	0.485253	0.325605	0.608063	FALSE
HMDB0000042	Acetic acid	d__Bacteria;p__Firmicutes_A;c__Clostridia;o__Lachnospirales;f__Lachnospiraceae;g__Dorea_A	3	0.0852265	[0.156, 0.014]	0	0.0183351	0.0838903	0.120736	0.384532	FALSE
HMDB0000042	Acetic acid	d__Bacteria;p__Firmicutes_A;c__Clostridia;o__Lachnospirales;f__Lachnospiraceae;g__Eisenbergiella	3	0.0738015	[0.19, -0.042]	0.522011	0.211367	0.453772	0.362267	0.638643	FALSE
HMDB0000042	Acetic acid	d__Bacteria;p__Firmicutes_A;c__Clostridia;o__Lachnospirales;f__Lachnospiraceae;g__Enterocloster	3	0.0228044	[0.169, -0.124]	0.698882	0.760067	0.893871	0.767827	0.895639	FALSE
HMDB0000042	Acetic acid	d__Bacteria;p__Firmicutes_A;c__Clostridia;o__Lachnospirales;f__Lachnospiraceae;g__Eubacterium_F	3	0.0276145	[0.098, -0.043]	0	0.444702	0.689584	0.189221	0.473936	FALSE
HMDB0000042	Acetic acid	d__Bacteria;p__Firmicutes_A;c__Clostridia;o__Lachnospirales;f__Lachnospiraceae;g__Eubacterium_G	3	0.0236969	[0.129, -0.081]	0.4112	0.657709	0.838108	0.697727	0.861015	FALSE
HMDB0000042	Acetic acid	d__Bacteria;p__Firmicutes_A;c__Clostridia;o__Lachnospirales;f__Lachnospiraceae;g__Eubacterium_I	3	0.0851875	[0.164, 0.006]	0	0.0346076	0.133783	0.125598	0.391816	FALSE
HMDB0000042	Acetic acid	d__Bacteria;p__Firmicutes_A;c__Clostridia;o__Lachnospirales;f__Lachnospiraceae;g__Faecalimonas	3	-0.0221753	[0.049, -0.093]	0	0.539387	0.762274	0.297178	0.582148	FALSE
HMDB0000042	Acetic acid	d__Bacteria;p__Firmicutes_A;c__Clostridia;o__Lachnospirales;f__Lachnospiraceae;g__Fusicatenibacter	3	0.0774517	[0.148, 0.007]	0	0.0321346	0.126727	0.138571	0.410477	FALSE
HMDB0000042	Acetic acid	d__Bacteria;p__Firmicutes_A;c__Clostridia;o__Lachnospirales;f__Lachnospiraceae;g__KLE1615	3	0.135567	[0.276, -0.005]	0.662717	0.0582748	0.194607	0.178569	0.460976	FALSE
HMDB0000042	Acetic acid	d__Bacteria;p__Firmicutes_A;c__Clostridia;o__Lachnospirales;f__Lachnospiraceae;g__Lachnospira	3	0.0410743	[0.112, -0.03]	0	0.255621	0.506772	0.223857	0.509683	FALSE
HMDB0000042	Acetic acid	d__Bacteria;p__Firmicutes_A;c__Clostridia;o__Lachnospirales;f__Lachnospiraceae;g__Mediterraneibacter	3	-0.100685	[-0.03, -0.172]	0	0.00532604	0.0332408	0.00443873	0.105072	FALSE
HMDB0000042	Acetic acid	d__Bacteria;p__Firmicutes_A;c__Clostridia;o__Lachnospirales;f__Lachnospiraceae;g__Roseburia	3	0.0890824	[0.2, -0.022]	0.4883	0.116264	0.310778	0.273642	0.561963	FALSE
HMDB0000042	Acetic acid	d__Bacteria;p__Firmicutes_A;c__Clostridia;o__Lachnospirales;f__Lachnospiraceae;g__RUG115	3	0.0874074	[0.158, 0.017]	0.165116	0.0155579	0.0744993	0.157651	0.434825	FALSE
HMDB0000042	Acetic acid	d__Bacteria;p__Firmicutes_A;c__Clostridia;o__Lachnospirales;f__Lachnospiraceae;g__Ruminococcus_B	3	0.0486067	[0.119, -0.022]	0	0.178537	0.408093	0.054484	0.273552	FALSE
HMDB0000042	Acetic acid	d__Bacteria;p__Firmicutes_A;c__Clostridia;o__Lachnospirales;f__Lachnospiraceae;g__TF01-11	3	0.0930127	[0.164, 0.022]	0	0.0100448	0.0538161	0.0382633	0.236898	FALSE
HMDB0000042	Acetic acid	d__Bacteria;p__Firmicutes_A;c__Clostridia;o__Lachnospirales;f__Lachnospiraceae;g__UBA7182	3	0.0216842	[0.093, -0.049]	0	0.548407	0.768365	0.566272	0.782338	FALSE
HMDB0000042	Acetic acid	d__Bacteria;p__Bacteroidota;c__Bacteroidia;o__Bacteroidales;f__Marinifilaceae;g__Odoribacter	3	-0.0428736	[0.058, -0.143]	0.395697	0.403124	0.655537	0.502176	0.740538	FALSE
HMDB0000042	Acetic acid	d__Bacteria;p__Firmicutes_A;c__Clostridia;o__Oscillospirales;f__Oscillospiraceae;g__CAG-83	3	-0.136616	[-0.005, -0.269]	0.616447	0.0424031	0.155616	0.14133	0.41419	FALSE
HMDB0000042	Acetic acid	d__Bacteria;p__Firmicutes_A;c__Clostridia;o__Oscillospirales;f__Oscillospiraceae;g__Dysosmobacter	3	-0.114595	[0.03, -0.259]	0.683748	0.119491	0.31695	0.235579	0.522321	FALSE
HMDB0000042	Acetic acid	d__Bacteria;p__Firmicutes_A;c__Clostridia;o__Oscillospirales;f__Oscillospiraceae;g__ER4	3	-0.00918152	[0.108, -0.127]	0.496226	0.878216	0.949212	0.878826	0.948677	FALSE
HMDB0000042	Acetic acid	d__Bacteria;p__Firmicutes_A;c__Clostridia;o__Oscillospirales;f__Oscillospiraceae;g__Flavonifractor	3	-0.154963	[-0.084, -0.226]	0	1.7959e-05	0.000312003	0.0281355	0.209137	FALSE
HMDB0000042	Acetic acid	d__Bacteria;p__Firmicutes_A;c__Clostridia;o__Oscillospirales;f__Oscillospiraceae;g__Lawsonibacter	3	-0.123703	[-0.053, -0.195]	0.494029	0.000618814	0.00593215	0.135257	0.405595	FALSE
HMDB0000042	Acetic acid	d__Bacteria;p__Proteobacteria;c__Gammaproteobacteria;o__Enterobacterales;f__Pasteurellaceae;g__Haemophilus_D	3	0.109289	[0.18, 0.038]	0	0.00248837	0.0180612	0.0478198	0.258755	FALSE
HMDB0000042	Acetic acid	d__Bacteria;p__Firmicutes_A;c__Clostridia;o__Peptostreptococcales;f__Peptostreptococcaceae;g__Intestinibacter	3	0.0816649	[0.195, -0.032]	0.4574	0.157576	0.37746	0.255903	0.543832	FALSE
HMDB0000042	Acetic acid	d__Bacteria;p__Firmicutes_A;c__Clostridia;o__Peptostreptococcales;f__Peptostreptococcaceae;g__Romboutsia	3	0.0862338	[0.157, 0.015]	0	0.0170018	0.0794416	0.0481142	0.259509	FALSE
HMDB0000042	Acetic acid	d__Bacteria;p__Bacteroidota;c__Bacteroidia;o__Bacteroidales;f__Rikenellaceae;g__Alistipes	3	-0.0512062	[0.02, -0.122]	0	0.156419	0.375943	0.199904	0.486201	FALSE
HMDB0000042	Acetic acid	d__Bacteria;p__Bacteroidota;c__Bacteroidia;o__Bacteroidales;f__Rikenellaceae;g__Alistipes_A	3	-0.0277937	[0.043, -0.099]	0	0.441752	0.686639	0.28719	0.573011	FALSE
HMDB0000042	Acetic acid	d__Bacteria;p__Firmicutes_A;c__Clostridia;o__Oscillospirales;f__Ruminococcaceae;g__Faecalibacterium	3	0.15759	[0.362, -0.047]	0.680603	0.131571	0.33722	0.310165	0.594094	FALSE
HMDB0000042	Acetic acid	d__Bacteria;p__Firmicutes_A;c__Clostridia;o__Oscillospirales;f__Ruminococcaceae;g__Gemmiger	3	0.0401996	[0.145, -0.065]	0.322296	0.454276	0.698242	0.453428	0.707662	FALSE
HMDB0000042	Acetic acid	d__Bacteria;p__Firmicutes_A;c__Clostridia;o__Oscillospirales;f__Ruminococcaceae;g__Neobittarella	3	-0.073351	[-0.003, -0.144]	0	0.0423448	0.15546	0.0138742	0.15908	FALSE
HMDB0000042	Acetic acid	d__Bacteria;p__Firmicutes_A;c__Clostridia;o__Oscillospirales;f__Ruminococcaceae;g__Ruminiclostridium_E	3	-0.0127466	[0.165, -0.191]	0.813949	0.888362	0.954069	0.892737	0.954764	FALSE
HMDB0000042	Acetic acid	d__Bacteria;p__Firmicutes_A;c__Clostridia;o__Oscillospirales;f__Ruminococcaceae;g__Ruminococcus_C	3	0.0917235	[0.256, -0.073]	0.78246	0.27399	0.527866	0.339871	0.620469	FALSE
HMDB0000042	Acetic acid	d__Bacteria;p__Firmicutes_A;c__Clostridia;o__Oscillospirales;f__Ruminococcaceae;g__Ruminococcus_D	3	-0.00943352	[0.102, -0.121]	0.436066	0.868312	0.944938	0.869042	0.944851	FALSE
HMDB0000042	Acetic acid	d__Bacteria;p__Firmicutes_A;c__Clostridia;o__Oscillospirales;f__Ruminococcaceae;g__Ruthenibacterium	3	-0.22855	[-0.106, -0.351]	0.545122	0.000262903	0.00291321	0.0556137	0.276278	FALSE
HMDB0000042	Acetic acid	d__Bacteria;p__Firmicutes;c__Bacilli;o__Lactobacillales;f__Streptococcaceae;g__Streptococcus	3	-0.0532505	[0.162, -0.269]	0.709959	0.628534	0.821166	0.703725	0.864682	FALSE
HMDB0000042	Acetic acid	d__Bacteria;p__Bacteroidota;c__Bacteroidia;o__Bacteroidales;f__Tannerellaceae;g__Parabacteroides	3	-0.0513257	[0.019, -0.122]	0	0.155454	0.374573	0.243819	0.532015	FALSE
HMDB0000042	Acetic acid	d__Bacteria;p__Firmicutes_A;c__Clostridia;o__Monoglobales_A;f__UBA1381;g__CAG-41	3	0.0771966	[0.265, -0.111]	0.843469	0.420917	0.670416	0.4688	0.717547	FALSE
HMDB0000042	Acetic acid	d__Bacteria;p__Firmicutes_C;c__Negativicutes;o__Veillonellales;f__Veillonellaceae;g__Veillonella	3	0.0200717	[0.152, -0.112]	0.603125	0.765828	0.897098	0.811993	0.91776	FALSE
HMDB0000043	Betaine	d__Bacteria;p__Firmicutes_C;c__Negativicutes;o__Acidaminococcales;f__Acidaminococcaceae;g__Acidaminococcus	6	0.0372278	[0.127, -0.053]	0.645542	0.417806	0.667465	0.439617	0.697569	FALSE
HMDB0000043	Betaine	d__Bacteria;p__Firmicutes_C;c__Negativicutes;o__Acidaminococcales;f__Acidaminococcaceae;g__Phascolarctobacterium	6	-0.0348544	[0.053, -0.123]	0.61409	0.436726	0.683046	0.463937	0.714538	FALSE
HMDB0000043	Betaine	d__Bacteria;p__Firmicutes_C;c__Negativicutes;o__Acidaminococcales;f__Acidaminococcaceae;g__Phascolarctobacterium_A	5	-0.0230721	[0.033, -0.079]	0	0.420895	0.670416	0.451062	0.705903	FALSE
HMDB0000043	Betaine	d__Bacteria;p__Firmicutes_A;c__Clostridia;o__Oscillospirales;f__Acutalibacteraceae;g__Acutalibacter	5	-0.172411	[-0.115, -0.229]	0.163424	3.07809e-09	1.60428e-07	0.00540324	0.112499	FALSE
HMDB0000043	Betaine	d__Bacteria;p__Firmicutes_A;c__Clostridia;o__Oscillospirales;f__Acutalibacteraceae;g__CAG-177	6	-0.106065	[-0.05, -0.163]	0	0.000232066	0.00264632	0.0109466	0.145179	FALSE
HMDB0000043	Betaine	d__Bacteria;p__Firmicutes_A;c__Clostridia;o__Oscillospirales;f__Acutalibacteraceae;g__CAG-180	5	-0.0928943	[-0.013, -0.173]	0.482204	0.0232094	0.0996393	0.0911533	0.340684	FALSE
HMDB0000043	Betaine	d__Bacteria;p__Firmicutes_A;c__Clostridia;o__Oscillospirales;f__Acutalibacteraceae;g__CAG-217	6	-0.0253861	[0.027, -0.078]	0.00835278	0.346154	0.602751	0.39116	0.662829	FALSE
HMDB0000043	Betaine	d__Bacteria;p__Firmicutes_A;c__Clostridia;o__Oscillospirales;f__Acutalibacteraceae;g__Clostridium_A	5	-0.12901	[-0.073, -0.185]	0	6.77705e-06	0.000135395	0.00218972	0.0838302	TRUE
HMDB0000043	Betaine	d__Bacteria;p__Firmicutes_A;c__Clostridia;o__Oscillospirales;f__Acutalibacteraceae;g__Eubacterium_R	6	-0.0137926	[0.039, -0.067]	0	0.60865	0.808123	0.447011	0.702858	FALSE
HMDB0000043	Betaine	d__Bacteria;p__Firmicutes_A;c__Clostridia;o__Oscillospirales;f__Acutalibacteraceae;g__Ruminococcus_E	6	-0.0687795	[-0.016, -0.122]	0	0.0106741	0.0560653	0.039946	0.241801	FALSE
HMDB0000043	Betaine	d__Bacteria;p__Firmicutes_A;c__Clostridia;o__Oscillospirales;f__Acutalibacteraceae;g__UBA1417	6	-0.117654	[-0.031, -0.204]	0.587266	0.00747059	0.0428035	0.0450777	0.252816	FALSE
HMDB0000043	Betaine	d__Bacteria;p__Firmicutes_A;c__Clostridia;o__Oscillospirales;f__Acutalibacteraceae;g__UBA1691	4	-0.174687	[-0.112, -0.237]	0	4.53681e-08	1.75038e-06	0.000811776	0.0599906	TRUE
HMDB0000043	Betaine	d__Bacteria;p__Firmicutes_A;c__Clostridia;o__Oscillospirales;f__Acutalibacteraceae;g__UMGS403	4	-0.125576	[-0.046, -0.205]	0.461718	0.00187614	0.0144395	0.0807644	0.324193	FALSE
HMDB0000043	Betaine	d__Bacteria;p__Verrucomicrobiota;c__Verrucomicrobiae;o__Verrucomicrobiales;f__Akkermansiaceae;g__Akkermansia	6	-0.0837687	[-0.009, -0.158]	0.47684	0.0275774	0.113362	0.0875749	0.335224	FALSE
HMDB0000043	Betaine	d__Bacteria;p__Firmicutes_A;c__Clostridia;o__Lachnospirales;f__Anaerotignaceae;g__Anaerotignum	6	-0.136405	[-0.084, -0.189]	0	4.11495e-07	1.20917e-05	0.000511309	0.0496404	TRUE
HMDB0000043	Betaine	d__Bacteria;p__Bacteroidota;c__Bacteroidia;o__Bacteroidales;f__Bacteroidaceae;g__Bacteroides	6	-0.0624219	[-0.01, -0.115]	0	0.0204933	0.090909	0.020156	0.184074	FALSE
HMDB0000043	Betaine	d__Bacteria;p__Bacteroidota;c__Bacteroidia;o__Bacteroidales;f__Bacteroidaceae;g__Paraprevotella	6	-0.0643245	[-0.002, -0.127]	0.280622	0.0436956	0.158868	0.106002	0.362257	FALSE
HMDB0000043	Betaine	d__Bacteria;p__Bacteroidota;c__Bacteroidia;o__Bacteroidales;f__Bacteroidaceae;g__Phocaeicola	6	-0.0167797	[0.036, -0.07]	0	0.53336	0.758066	0.475796	0.722261	FALSE
HMDB0000043	Betaine	d__Bacteria;p__Bacteroidota;c__Bacteroidia;o__Bacteroidales;f__Bacteroidaceae;g__Prevotella	6	-0.0338712	[0.019, -0.087]	0	0.208628	0.449974	0.174384	0.456361	FALSE
HMDB0000043	Betaine	d__Bacteria;p__Bacteroidota;c__Bacteroidia;o__Bacteroidales;f__Bacteroidaceae;g__Prevotellamassilia	4	-0.0489305	[0.017, -0.115]	0	0.148047	0.363457	0.199911	0.486201	FALSE
HMDB0000043	Betaine	d__Bacteria;p__Bacteroidota;c__Bacteroidia;o__Bacteroidales;f__Barnesiellaceae;g__Barnesiella	6	-0.125327	[-0.073, -0.178]	0	3.28221e-06	7.27129e-05	0.00149804	0.0720124	TRUE
HMDB0000043	Betaine	d__Bacteria;p__Actinobacteriota;c__Actinomycetia;o__Actinomycetales;f__Bifidobacteriaceae;g__Bifidobacterium	5	0.12928	[0.227, 0.031]	0.629062	0.00986163	0.0530261	0.0569767	0.278702	FALSE
HMDB0000043	Betaine	d__Bacteria;p__Proteobacteria;c__Gammaproteobacteria;o__Burkholderiales;f__Burkholderiaceae;g__Parasutterella	6	0.0057186	[0.085, -0.074]	0.525675	0.887996	0.954032	0.892954	0.954928	FALSE
HMDB0000043	Betaine	d__Bacteria;p__Proteobacteria;c__Gammaproteobacteria;o__Burkholderiales;f__Burkholderiaceae;g__Sutterella	6	0.0674503	[0.12, 0.015]	0	0.012285	0.0622481	0.00782748	0.127488	FALSE
HMDB0000043	Betaine	d__Bacteria;p__Firmicutes_A;c__Clostridia;o__Oscillospirales;f__Butyricicoccaceae;g__Agathobaculum	6	-0.107885	[-0.044, -0.172]	0.234977	0.000888944	0.0079377	0.0174467	0.174076	FALSE
HMDB0000043	Betaine	d__Bacteria;p__Firmicutes_A;c__Clostridia_A;o__Christensenellales;f__CAG-138;g__PeH17	4	-0.0594933	[0.046, -0.165]	0.608971	0.27046	0.523579	0.374455	0.647666	FALSE
HMDB0000043	Betaine	d__Bacteria;p__Proteobacteria;c__Alphaproteobacteria;o__RF32;f__CAG-239;g__CAG-495	6	-0.0606482	[-0.002, -0.119]	0.158508	0.0415524	0.153365	0.0974904	0.349052	FALSE
HMDB0000043	Betaine	d__Bacteria;p__Firmicutes_A;c__Clostridia_A;o__Christensenellales;f__CAG-74;g__UBA11524	6	-0.0519437	[0.001, -0.105]	0	0.0538274	0.183995	0.0391143	0.23949	FALSE
HMDB0000043	Betaine	d__Bacteria;p__Firmicutes_A;c__Clostridia;o__Clostridiales;f__Clostridiaceae;g__Clostridium	6	0.218701	[0.307, 0.131]	0.637937	1.12275e-06	2.85681e-05	0.00360402	0.0991847	TRUE
HMDB0000043	Betaine	d__Bacteria;p__Actinobacteriota;c__Coriobacteriia;o__Coriobacteriales;f__Coriobacteriaceae;g__Collinsella	6	0.0460991	[0.109, -0.017]	0.291919	0.151197	0.368227	0.221896	0.508061	FALSE
HMDB0000043	Betaine	d__Bacteria;p__Desulfobacterota;c__Desulfovibrionia;o__Desulfovibrionales;f__Desulfovibrionaceae;g__Bilophila	6	-0.0344355	[0.018, -0.087]	0	0.201145	0.439771	0.0376215	0.235793	FALSE
HMDB0000043	Betaine	d__Bacteria;p__Firmicutes_C;c__Negativicutes;o__Veillonellales;f__Dialisteraceae;g__Dialister	6	-0.0390666	[0.03, -0.108]	0.378386	0.26702	0.519258	0.316782	0.600418	FALSE
HMDB0000043	Betaine	d__Bacteria;p__Actinobacteriota;c__Coriobacteriia;o__Coriobacteriales;f__Eggerthellaceae;g__Eggerthella	5	-0.0405608	[0.08, -0.161]	0.745983	0.508041	0.740014	0.549142	0.771234	FALSE
HMDB0000043	Betaine	d__Bacteria;p__Proteobacteria;c__Gammaproteobacteria;o__Enterobacterales;f__Enterobacteriaceae;g__Escherichia	6	0.178248	[0.249, 0.108]	0.410791	7.46826e-07	2.00061e-05	0.00438508	0.104804	FALSE
HMDB0000043	Betaine	d__Bacteria;p__Proteobacteria;c__Gammaproteobacteria;o__Enterobacterales;f__Enterobacteriaceae;g__Klebsiella	4	0.134657	[0.197, 0.072]	0	2.49288e-05	0.000408937	0.0133275	0.156433	FALSE
HMDB0000043	Betaine	d__Bacteria;p__Firmicutes;c__Bacilli;o__Erysipelotrichales;f__Erysipelatoclostridiaceae;g__Catenibacterium	5	-0.0492571	[0.023, -0.122]	0.324046	0.181976	0.413092	0.224426	0.510547	FALSE
HMDB0000043	Betaine	d__Bacteria;p__Firmicutes;c__Bacilli;o__Erysipelotrichales;f__Erysipelatoclostridiaceae;g__Erysipelatoclostridium	6	0.0777448	[0.152, 0.004]	0.442036	0.0396288	0.148031	0.0816593	0.324755	FALSE
HMDB0000043	Betaine	d__Bacteria;p__Firmicutes;c__Bacilli;o__Erysipelotrichales;f__Erysipelatoclostridiaceae;g__Faecalibacillus	6	0.0211744	[0.082, -0.039]	0.114346	0.493017	0.728141	0.490472	0.733153	FALSE
HMDB0000043	Betaine	d__Bacteria;p__Firmicutes;c__Bacilli;o__Erysipelotrichales;f__Erysipelotrichaceae;g__Clostridium_AQ	5	-0.0121838	[0.098, -0.123]	0.71943	0.829048	0.927031	0.838809	0.930831	FALSE
HMDB0000043	Betaine	d__Bacteria;p__Firmicutes;c__Bacilli;o__Erysipelotrichales;f__Erysipelotrichaceae;g__Holdemanella	6	-0.0750792	[-0.022, -0.128]	0	0.00531908	0.0332043	0.0114481	0.147613	FALSE
HMDB0000043	Betaine	d__Bacteria;p__Fusobacteriota;c__Fusobacteriia;o__Fusobacteriales;f__Fusobacteriaceae;g__Fusobacterium_A	4	0.0380294	[0.185, -0.109]	0.803052	0.611895	0.810088	0.649133	0.834536	FALSE
HMDB0000043	Betaine	d__Bacteria;p__Firmicutes_A;c__Clostridia;o__Lachnospirales;f__Lachnospiraceae;g__Acetatifactor	6	-0.150257	[-0.016, -0.285]	0.797951	0.0284073	0.11559	0.0862158	0.33268	FALSE
HMDB0000043	Betaine	d__Bacteria;p__Firmicutes_A;c__Clostridia;o__Lachnospirales;f__Lachnospiraceae;g__Agathobacter	6	0.00128071	[0.072, -0.069]	0.391674	0.971669	0.989282	0.972128	0.989719	FALSE
HMDB0000043	Betaine	d__Bacteria;p__Firmicutes_A;c__Clostridia;o__Lachnospirales;f__Lachnospiraceae;g__Anaerobutyricum	6	-0.0701591	[0.062, -0.202]	0.832566	0.298741	0.554409	0.344609	0.624155	FALSE
HMDB0000043	Betaine	d__Bacteria;p__Firmicutes_A;c__Clostridia;o__Lachnospirales;f__Lachnospiraceae;g__Anaerostipes	6	-0.0109855	[0.135, -0.157]	0.860168	0.882444	0.951396	0.887389	0.95249	FALSE
HMDB0000043	Betaine	d__Bacteria;p__Firmicutes_A;c__Clostridia;o__Lachnospirales;f__Lachnospiraceae;g__Bariatricus	6	-0.0357393	[0.043, -0.114]	0.516205	0.371885	0.626992	0.409415	0.676166	FALSE
HMDB0000043	Betaine	d__Bacteria;p__Firmicutes_A;c__Clostridia;o__Lachnospirales;f__Lachnospiraceae;g__Blautia	6	0.0204802	[0.117, -0.076]	0.676684	0.678906	0.850381	0.694312	0.859176	FALSE
HMDB0000043	Betaine	d__Bacteria;p__Firmicutes_A;c__Clostridia;o__Lachnospirales;f__Lachnospiraceae;g__Blautia_A	6	-0.0349477	[0.17, -0.24]	0.926535	0.737741	0.882553	0.751042	0.887096	FALSE
HMDB0000043	Betaine	d__Bacteria;p__Firmicutes_A;c__Clostridia;o__Lachnospirales;f__Lachnospiraceae;g__Butyrivibrio_A	5	-0.0594655	[-0.003, -0.116]	0	0.0380344	0.143355	0.0146171	0.162336	FALSE
HMDB0000043	Betaine	d__Bacteria;p__Firmicutes_A;c__Clostridia;o__Lachnospirales;f__Lachnospiraceae;g__CAG-127	6	-0.0609759	[-0.008, -0.114]	0	0.0236042	0.100795	0.0406125	0.243188	FALSE
HMDB0000043	Betaine	d__Bacteria;p__Firmicutes_A;c__Clostridia;o__Lachnospirales;f__Lachnospiraceae;g__CAG-317	4	-0.0913376	[0.05, -0.232]	0.770598	0.204211	0.444057	0.296461	0.581753	FALSE
HMDB0000043	Betaine	d__Bacteria;p__Firmicutes_A;c__Clostridia;o__Lachnospirales;f__Lachnospiraceae;g__CAG-81	6	0.0382823	[0.091, -0.015]	0	0.15529	0.374369	0.145576	0.42029	FALSE
HMDB0000043	Betaine	d__Bacteria;p__Firmicutes_A;c__Clostridia;o__Lachnospirales;f__Lachnospiraceae;g__Clostridium_Q	6	-0.111746	[-0.037, -0.186]	0.455847	0.00327796	0.0225188	0.0285678	0.210248	FALSE
HMDB0000043	Betaine	d__Bacteria;p__Firmicutes_A;c__Clostridia;o__Lachnospirales;f__Lachnospiraceae;g__Coprococcus	6	-0.0184307	[0.039, -0.075]	0.134097	0.525918	0.753266	0.557163	0.776502	FALSE
HMDB0000043	Betaine	d__Bacteria;p__Firmicutes_A;c__Clostridia;o__Lachnospirales;f__Lachnospiraceae;g__Dorea	6	-0.0787329	[-0.026, -0.132]	0	0.00347034	0.0235274	0.0141704	0.160792	FALSE
HMDB0000043	Betaine	d__Bacteria;p__Firmicutes_A;c__Clostridia;o__Lachnospirales;f__Lachnospiraceae;g__Dorea_A	6	-0.0128777	[0.063, -0.089]	0.475333	0.739538	0.883472	0.744279	0.884004	FALSE
HMDB0000043	Betaine	d__Bacteria;p__Firmicutes_A;c__Clostridia;o__Lachnospirales;f__Lachnospiraceae;g__Eisenbergiella	6	-0.078564	[-0.008, -0.149]	0.416061	0.0285807	0.116137	0.0876891	0.335489	FALSE
HMDB0000043	Betaine	d__Bacteria;p__Firmicutes_A;c__Clostridia;o__Lachnospirales;f__Lachnospiraceae;g__Enterocloster	6	0.0187231	[0.144, -0.106]	0.794059	0.769136	0.898715	0.783027	0.903629	FALSE
HMDB0000043	Betaine	d__Bacteria;p__Firmicutes_A;c__Clostridia;o__Lachnospirales;f__Lachnospiraceae;g__Eubacterium_F	6	-0.0898377	[-0.037, -0.143]	0	0.000853285	0.00768397	0.0070746	0.122193	FALSE
HMDB0000043	Betaine	d__Bacteria;p__Firmicutes_A;c__Clostridia;o__Lachnospirales;f__Lachnospiraceae;g__Eubacterium_G	6	-0.103184	[-0.043, -0.163]	0.219487	0.000726303	0.00673229	0.0212764	0.186466	FALSE
HMDB0000043	Betaine	d__Bacteria;p__Firmicutes_A;c__Clostridia;o__Lachnospirales;f__Lachnospiraceae;g__Eubacterium_I	6	-0.0599791	[0.011, -0.131]	0.386292	0.0968606	0.275557	0.139871	0.412191	FALSE
HMDB0000043	Betaine	d__Bacteria;p__Firmicutes_A;c__Clostridia;o__Lachnospirales;f__Lachnospiraceae;g__Faecalimonas	5	0.087422	[0.199, -0.024]	0.723952	0.125788	0.327795	0.20911	0.49491	FALSE
HMDB0000043	Betaine	d__Bacteria;p__Firmicutes_A;c__Clostridia;o__Lachnospirales;f__Lachnospiraceae;g__Fusicatenibacter	6	-0.0388761	[0.027, -0.104]	0.355197	0.24545	0.494867	0.321	0.604364	FALSE
HMDB0000043	Betaine	d__Bacteria;p__Firmicutes_A;c__Clostridia;o__Lachnospirales;f__Lachnospiraceae;g__KLE1615	6	-0.0915204	[-0.035, -0.148]	0.198988	0.00150075	0.0120661	0.0304576	0.215331	FALSE
HMDB0000043	Betaine	d__Bacteria;p__Firmicutes_A;c__Clostridia;o__Lachnospirales;f__Lachnospiraceae;g__Lachnospira	6	0.00247505	[0.059, -0.054]	0.176893	0.931946	0.973271	0.937788	0.975923	FALSE
HMDB0000043	Betaine	d__Bacteria;p__Firmicutes_A;c__Clostridia;o__Lachnospirales;f__Lachnospiraceae;g__Mediterraneibacter	6	-0.0697357	[0.011, -0.15]	0.533532	0.0901637	0.262195	0.149941	0.426537	FALSE
HMDB0000043	Betaine	d__Bacteria;p__Firmicutes_A;c__Clostridia;o__Lachnospirales;f__Lachnospiraceae;g__Roseburia	6	0.0102055	[0.099, -0.079]	0.600665	0.821909	0.923866	0.836357	0.929571	FALSE
HMDB0000043	Betaine	d__Bacteria;p__Firmicutes_A;c__Clostridia;o__Lachnospirales;f__Lachnospiraceae;g__RUG115	6	-0.0158241	[0.068, -0.1]	0.560207	0.712586	0.869071	0.733271	0.878601	FALSE
HMDB0000043	Betaine	d__Bacteria;p__Firmicutes_A;c__Clostridia;o__Lachnospirales;f__Lachnospiraceae;g__Ruminococcus_A	6	-0.0728192	[0.016, -0.161]	0.608919	0.106969	0.29438	0.173826	0.455542	FALSE
HMDB0000043	Betaine	d__Bacteria;p__Firmicutes_A;c__Clostridia;o__Lachnospirales;f__Lachnospiraceae;g__Ruminococcus_B	6	0.169103	[0.292, 0.046]	0.795099	0.00703535	0.0408774	0.0431307	0.248548	FALSE
HMDB0000043	Betaine	d__Bacteria;p__Firmicutes_A;c__Clostridia;o__Lachnospirales;f__Lachnospiraceae;g__TF01-11	6	-0.0383584	[0.014, -0.091]	0	0.15447	0.373116	0.141097	0.41371	FALSE
HMDB0000043	Betaine	d__Bacteria;p__Firmicutes_A;c__Clostridia;o__Lachnospirales;f__Lachnospiraceae;g__UBA7182	6	-0.0715354	[0.001, -0.144]	0.448441	0.0531177	0.182307	0.115763	0.378213	FALSE
HMDB0000043	Betaine	d__Bacteria;p__Firmicutes_A;c__Clostridia;o__Lachnospirales;f__Lachnospiraceae;g__UBA9502	6	-0.0486041	[0.004, -0.101]	0	0.0711915	0.223205	0.0672995	0.299705	FALSE
HMDB0000043	Betaine	d__Bacteria;p__Firmicutes_A;c__Clostridia;o__Lachnospirales;f__Lachnospiraceae;g__UMGS1375	6	-0.044824	[0.066, -0.156]	0.74821	0.42969	0.677553	0.472921	0.720401	FALSE
HMDB0000043	Betaine	d__Bacteria;p__Firmicutes;c__Bacilli;o__Lactobacillales;f__Lactobacillaceae;g__Lactobacillus	5	0.153752	[0.228, 0.079]	0.37167	5.48202e-05	0.000809845	0.0134146	0.156823	FALSE
HMDB0000043	Betaine	d__Bacteria;p__Bacteroidota;c__Bacteroidia;o__Bacteroidales;f__Marinifilaceae;g__Odoribacter	6	-0.174987	[-0.104, -0.246]	0.411644	1.34794e-06	3.34821e-05	0.00504453	0.110377	FALSE
HMDB0000043	Betaine	d__Bacteria;p__Bacteroidota;c__Bacteroidia;o__Bacteroidales;f__Muribaculaceae;g__CAG-279	4	-0.130925	[-0.027, -0.235]	0.607381	0.0133617	0.0663469	0.0788387	0.321095	FALSE
HMDB0000043	Betaine	d__Bacteria;p__Firmicutes_A;c__Clostridia;o__Oscillospirales;f__Oscillospiraceae;g__CAG-103	4	-0.151474	[-0.042, -0.261]	0.622081	0.00664676	0.0391868	0.0833891	0.327992	FALSE
HMDB0000043	Betaine	d__Bacteria;p__Firmicutes_A;c__Clostridia;o__Oscillospirales;f__Oscillospiraceae;g__CAG-110	4	-0.187008	[-0.097, -0.277]	0.505647	4.64019e-05	0.000705841	0.0343447	0.227565	FALSE
HMDB0000043	Betaine	d__Bacteria;p__Firmicutes_A;c__Clostridia;o__Oscillospirales;f__Oscillospiraceae;g__CAG-170	4	-0.158953	[-0.042, -0.276]	0.67207	0.00788096	0.0446321	0.0827804	0.326853	FALSE
HMDB0000043	Betaine	d__Bacteria;p__Firmicutes_A;c__Clostridia;o__Oscillospirales;f__Oscillospiraceae;g__CAG-83	6	-0.206593	[-0.135, -0.278]	0.429457	1.76587e-08	7.581e-07	0.00248084	0.0871218	TRUE
HMDB0000043	Betaine	d__Bacteria;p__Firmicutes_A;c__Clostridia;o__Oscillospirales;f__Oscillospiraceae;g__Dysosmobacter	6	-0.321347	[-0.211, -0.432]	0.735096	1.21989e-08	5.48266e-07	0.00279382	0.0911074	TRUE
HMDB0000043	Betaine	d__Bacteria;p__Firmicutes_A;c__Clostridia;o__Oscillospirales;f__Oscillospiraceae;g__ER4	6	-0.16055	[-0.087, -0.234]	0.459244	1.66832e-05	0.000294314	0.00897142	0.134268	FALSE
HMDB0000043	Betaine	d__Bacteria;p__Firmicutes_A;c__Clostridia;o__Oscillospirales;f__Oscillospiraceae;g__Evtepia	4	-0.189806	[-0.1, -0.279]	0.455682	3.29524e-05	0.000523783	0.0252642	0.198843	FALSE
HMDB0000043	Betaine	d__Bacteria;p__Firmicutes_A;c__Clostridia;o__Oscillospirales;f__Oscillospiraceae;g__Flavonifractor	6	-0.117523	[-0.05, -0.185]	0.366556	0.000619511	0.00593691	0.0210251	0.185801	FALSE
HMDB0000043	Betaine	d__Bacteria;p__Firmicutes_A;c__Clostridia;o__Oscillospirales;f__Oscillospiraceae;g__Lawsonibacter	6	-0.253949	[-0.157, -0.351]	0.658672	2.84293e-07	8.71599e-06	0.0043049	0.1044	FALSE
HMDB0000043	Betaine	d__Bacteria;p__Firmicutes_A;c__Clostridia;o__Oscillospirales;f__Oscillospiraceae;g__NK3B98	4	-0.0912466	[-0.029, -0.154]	0	0.00428378	0.0278962	0.0498197	0.262829	FALSE
HMDB0000043	Betaine	d__Bacteria;p__Firmicutes_A;c__Clostridia;o__Oscillospirales;f__Oscillospiraceae;g__UBA5446	4	-0.0971383	[-0.034, -0.16]	0	0.00237351	0.0174155	0.0379924	0.236483	FALSE
HMDB0000043	Betaine	d__Bacteria;p__Proteobacteria;c__Gammaproteobacteria;o__Enterobacterales;f__Pasteurellaceae;g__Haemophilus_D	6	0.223442	[0.278, 0.169]	0.177456	1.3751e-15	2.89726e-13	0.000688955	0.0571717	TRUE
HMDB0000043	Betaine	d__Bacteria;p__Firmicutes_A;c__Clostridia;o__Peptostreptococcales;f__Peptostreptococcaceae;g__Clostridioides	4	0.0605004	[0.13, -0.009]	0	0.0888959	0.259831	0.152847	0.430317	FALSE
HMDB0000043	Betaine	d__Bacteria;p__Firmicutes_A;c__Clostridia;o__Peptostreptococcales;f__Peptostreptococcaceae;g__Intestinibacter	5	0.100851	[0.229, -0.027]	0.774225	0.12222	0.322033	0.203675	0.489117	FALSE
HMDB0000043	Betaine	d__Bacteria;p__Firmicutes_A;c__Clostridia;o__Peptostreptococcales;f__Peptostreptococcaceae;g__Romboutsia	5	0.154544	[0.211, 0.098]	0	6.99263e-08	2.5458e-06	0.00118458	0.0687336	TRUE
HMDB0000043	Betaine	d__Bacteria;p__Bacteroidota;c__Bacteroidia;o__Bacteroidales;f__Rikenellaceae;g__Alistipes	6	-0.224924	[-0.116, -0.334]	0.713817	5.40321e-05	0.000799793	0.0120195	0.15038	FALSE
HMDB0000043	Betaine	d__Bacteria;p__Bacteroidota;c__Bacteroidia;o__Bacteroidales;f__Rikenellaceae;g__Alistipes_A	6	-0.220447	[-0.152, -0.289]	0.394329	2.78338e-10	1.854e-08	0.00171184	0.076203	TRUE
HMDB0000043	Betaine	d__Bacteria;p__Firmicutes_A;c__Clostridia;o__Oscillospirales;f__Ruminococcaceae;g__Faecalibacterium	6	0.0164558	[0.139, -0.106]	0.752412	0.792052	0.90984	0.810392	0.917008	FALSE
HMDB0000043	Betaine	d__Bacteria;p__Firmicutes_A;c__Clostridia;o__Oscillospirales;f__Ruminococcaceae;g__Gemmiger	6	-0.0855141	[-0.033, -0.138]	0.0102373	0.00150144	0.0120684	0.0251484	0.198699	FALSE
HMDB0000043	Betaine	d__Bacteria;p__Firmicutes_A;c__Clostridia;o__Oscillospirales;f__Ruminococcaceae;g__Neobittarella	5	-0.0805062	[-0.024, -0.137]	0	0.00497728	0.0314473	0.0134354	0.156836	FALSE
HMDB0000043	Betaine	d__Bacteria;p__Firmicutes_A;c__Clostridia;o__Oscillospirales;f__Ruminococcaceae;g__Ruminiclostridium_E	6	-0.0720487	[-0.019, -0.125]	0	0.00748293	0.0428494	0.0293281	0.212145	FALSE
HMDB0000043	Betaine	d__Bacteria;p__Firmicutes_A;c__Clostridia;o__Oscillospirales;f__Ruminococcaceae;g__Ruminococcus	4	-0.128057	[-0.037, -0.219]	0.506337	0.00594088	0.0359967	0.0808397	0.32432	FALSE
HMDB0000043	Betaine	d__Bacteria;p__Firmicutes_A;c__Clostridia;o__Oscillospirales;f__Ruminococcaceae;g__Ruminococcus_C	6	-0.0728286	[0.002, -0.148]	0.521445	0.0575492	0.193074	0.163012	0.441235	FALSE
HMDB0000043	Betaine	d__Bacteria;p__Firmicutes_A;c__Clostridia;o__Oscillospirales;f__Ruminococcaceae;g__Ruminococcus_D	6	-0.07963	[-0.016, -0.144]	0.395293	0.0146144	0.0709766	0.0831428	0.327435	FALSE
HMDB0000043	Betaine	d__Bacteria;p__Firmicutes_A;c__Clostridia;o__Oscillospirales;f__Ruminococcaceae;g__Ruthenibacterium	6	-0.188089	[-0.11, -0.266]	0.507539	2.07765e-06	4.90253e-05	0.0057478	0.113308	FALSE
HMDB0000043	Betaine	d__Bacteria;p__Firmicutes_A;c__Clostridia;o__Oscillospirales;f__Ruminococcaceae;g__UBA1394	6	-0.071641	[-0.019, -0.124]	0	0.00782765	0.044404	0.013029	0.15495	FALSE
HMDB0000043	Betaine	d__Bacteria;p__Firmicutes_C;c__Negativicutes;o__Selenomonadales;f__Selenomonadaceae;g__Megamonas	4	-0.00315164	[0.059, -0.066]	0.117134	0.921424	0.96919	0.931991	0.972894	FALSE
HMDB0000043	Betaine	d__Bacteria;p__Firmicutes;c__Bacilli;o__Lactobacillales;f__Streptococcaceae;g__Streptococcus	6	0.259401	[0.315, 0.204]	0	6.80605e-20	2.93035e-17	0.000183727	0.0339017	TRUE
HMDB0000043	Betaine	d__Bacteria;p__Bacteroidota;c__Bacteroidia;o__Bacteroidales;f__Tannerellaceae;g__Parabacteroides	6	-0.115841	[-0.063, -0.169]	0	1.70644e-05	0.000298851	0.00198315	0.0805249	TRUE
HMDB0000043	Betaine	d__Bacteria;p__Firmicutes_A;c__Clostridia;o__Monoglobales_A;f__UBA1381;g__CAG-41	6	-0.0521019	[0.001, -0.105]	0.063324	0.0532858	0.182705	0.120221	0.383954	FALSE
HMDB0000043	Betaine	d__Bacteria;p__Firmicutes_C;c__Negativicutes;o__Veillonellales;f__Veillonellaceae;g__Veillonella	6	0.229271	[0.32, 0.139]	0.665123	7.29679e-07	1.96175e-05	0.00324957	0.0963183	TRUE
HMDB0000050	Adenosine	d__Bacteria;p__Firmicutes_C;c__Negativicutes;o__Acidaminococcales;f__Acidaminococcaceae;g__Acidaminococcus	6	-0.0242185	[0.03, -0.079]	0	0.38457	0.638953	0.38881	0.660686	FALSE
HMDB0000050	Adenosine	d__Bacteria;p__Firmicutes_C;c__Negativicutes;o__Acidaminococcales;f__Acidaminococcaceae;g__Phascolarctobacterium	5	-0.0494017	[0.042, -0.141]	0.570994	0.29145	0.546058	0.349511	0.628718	FALSE
HMDB0000050	Adenosine	d__Bacteria;p__Firmicutes_C;c__Negativicutes;o__Acidaminococcales;f__Acidaminococcaceae;g__Phascolarctobacterium_A	5	-0.0307166	[0.028, -0.089]	0	0.302241	0.558148	0.338637	0.619593	FALSE
HMDB0000050	Adenosine	d__Bacteria;p__Firmicutes_A;c__Clostridia;o__Oscillospirales;f__Acutalibacteraceae;g__Acutalibacter	4	-0.0852829	[0.02, -0.19]	0.638125	0.110843	0.301661	0.189999	0.474846	FALSE
HMDB0000050	Adenosine	d__Bacteria;p__Firmicutes_A;c__Clostridia;o__Oscillospirales;f__Acutalibacteraceae;g__CAG-177	5	-0.0875524	[0.01, -0.185]	0.610185	0.0793773	0.240932	0.169801	0.450113	FALSE
HMDB0000050	Adenosine	d__Bacteria;p__Firmicutes_A;c__Clostridia;o__Oscillospirales;f__Acutalibacteraceae;g__CAG-180	4	-0.0198545	[0.043, -0.083]	0.00324174	0.538931	0.762121	0.576498	0.789183	FALSE
HMDB0000050	Adenosine	d__Bacteria;p__Firmicutes_A;c__Clostridia;o__Oscillospirales;f__Acutalibacteraceae;g__CAG-217	5	-0.0446958	[0.036, -0.126]	0.464067	0.28047	0.535021	0.348509	0.627562	FALSE
HMDB0000050	Adenosine	d__Bacteria;p__Firmicutes_A;c__Clostridia;o__Oscillospirales;f__Acutalibacteraceae;g__Clostridium_A	4	-0.052935	[0.1, -0.206]	0.827466	0.498684	0.732686	0.54736	0.769933	FALSE
HMDB0000050	Adenosine	d__Bacteria;p__Firmicutes_A;c__Clostridia;o__Oscillospirales;f__Acutalibacteraceae;g__Eubacterium_R	5	-0.042783	[0.015, -0.1]	0	0.144906	0.358719	0.124131	0.389817	FALSE
HMDB0000050	Adenosine	d__Bacteria;p__Firmicutes_A;c__Clostridia;o__Oscillospirales;f__Acutalibacteraceae;g__Ruminococcus_E	5	-0.0629295	[0.034, -0.16]	0.638322	0.20434	0.444155	0.251757	0.539992	FALSE
HMDB0000050	Adenosine	d__Bacteria;p__Firmicutes_A;c__Clostridia;o__Oscillospirales;f__Acutalibacteraceae;g__UBA1417	5	-0.135852	[-0.055, -0.217]	0.460122	0.000964145	0.0084692	0.0305519	0.215733	FALSE
HMDB0000050	Adenosine	d__Bacteria;p__Firmicutes_A;c__Clostridia;o__Oscillospirales;f__Acutalibacteraceae;g__UBA1691	3	-0.148223	[0.004, -0.301]	0.783679	0.0564561	0.190418	0.180647	0.463842	FALSE
HMDB0000050	Adenosine	d__Bacteria;p__Firmicutes_A;c__Clostridia;o__Oscillospirales;f__Acutalibacteraceae;g__UMGS403	3	-0.0742749	[-0.003, -0.145]	0	0.0402031	0.149721	0.156383	0.434056	FALSE
HMDB0000050	Adenosine	d__Bacteria;p__Verrucomicrobiota;c__Verrucomicrobiae;o__Verrucomicrobiales;f__Akkermansiaceae;g__Akkermansia	6	-0.157043	[-0.066, -0.248]	0.60048	0.000747678	0.00689386	0.0211433	0.186277	FALSE
HMDB0000050	Adenosine	d__Bacteria;p__Firmicutes_A;c__Clostridia;o__Lachnospirales;f__Anaerotignaceae;g__Anaerotignum	5	-0.042542	[0.034, -0.12]	0.392417	0.278945	0.533365	0.340599	0.620907	FALSE
HMDB0000050	Adenosine	d__Bacteria;p__Bacteroidota;c__Bacteroidia;o__Bacteroidales;f__Bacteroidaceae;g__Bacteroides	6	0.0186291	[0.073, -0.036]	0	0.503601	0.73645	0.338228	0.619248	FALSE
HMDB0000050	Adenosine	d__Bacteria;p__Bacteroidota;c__Bacteroidia;o__Bacteroidales;f__Bacteroidaceae;g__Paraprevotella	6	-0.0128113	[0.054, -0.08]	0.359346	0.708627	0.867762	0.743478	0.883706	FALSE
HMDB0000050	Adenosine	d__Bacteria;p__Bacteroidota;c__Bacteroidia;o__Bacteroidales;f__Bacteroidaceae;g__Phocaeicola	5	0.0380525	[0.128, -0.052]	0.549895	0.405893	0.657808	0.445571	0.701781	FALSE
HMDB0000050	Adenosine	d__Bacteria;p__Bacteroidota;c__Bacteroidia;o__Bacteroidales;f__Bacteroidaceae;g__Prevotella	6	0.0294244	[0.13, -0.071]	0.655521	0.564919	0.77898	0.597612	0.80356	FALSE
HMDB0000050	Adenosine	d__Bacteria;p__Bacteroidota;c__Bacteroidia;o__Bacteroidales;f__Bacteroidaceae;g__Prevotellamassilia	4	0.0282648	[0.119, -0.062]	0.487444	0.541597	0.764114	0.641391	0.830186	FALSE
HMDB0000050	Adenosine	d__Bacteria;p__Bacteroidota;c__Bacteroidia;o__Bacteroidales;f__Barnesiellaceae;g__Barnesiella	5	-0.0847599	[-0.004, -0.166]	0.448565	0.0402851	0.149936	0.116819	0.379458	FALSE
HMDB0000050	Adenosine	d__Bacteria;p__Actinobacteriota;c__Actinomycetia;o__Actinomycetales;f__Bifidobacteriaceae;g__Bifidobacterium	5	-0.0242341	[0.036, -0.085]	0	0.431854	0.67935	0.42175	0.68515	FALSE
HMDB0000050	Adenosine	d__Bacteria;p__Proteobacteria;c__Gammaproteobacteria;o__Burkholderiales;f__Burkholderiaceae;g__Parasutterella	5	0.0235012	[0.097, -0.05]	0.348239	0.532842	0.757713	0.564744	0.781256	FALSE
HMDB0000050	Adenosine	d__Bacteria;p__Proteobacteria;c__Gammaproteobacteria;o__Burkholderiales;f__Burkholderiaceae;g__Sutterella	6	0.0240054	[0.079, -0.031]	0	0.388767	0.64313	0.265331	0.55436	FALSE
HMDB0000050	Adenosine	d__Bacteria;p__Firmicutes_A;c__Clostridia;o__Oscillospirales;f__Butyricicoccaceae;g__Agathobaculum	5	-0.0700303	[-0.011, -0.129]	0	0.0195251	0.0878066	0.0652422	0.295769	FALSE
HMDB0000050	Adenosine	d__Bacteria;p__Firmicutes_A;c__Clostridia_A;o__Christensenellales;f__CAG-138;g__PeH17	3	-0.0857728	[0.015, -0.187]	0.402813	0.0951865	0.272244	0.199616	0.485843	FALSE
HMDB0000050	Adenosine	d__Bacteria;p__Proteobacteria;c__Alphaproteobacteria;o__RF32;f__CAG-239;g__CAG-495	5	-0.0297909	[0.051, -0.111]	0.454705	0.472527	0.713014	0.515537	0.749286	FALSE
HMDB0000050	Adenosine	d__Bacteria;p__Firmicutes_A;c__Clostridia_A;o__Christensenellales;f__CAG-74;g__UBA11524	5	-0.0177134	[0.04, -0.075]	0	0.546138	0.766637	0.143767	0.417464	FALSE
HMDB0000050	Adenosine	d__Bacteria;p__Firmicutes_A;c__Clostridia;o__Clostridiales;f__Clostridiaceae;g__Clostridium	6	0.107769	[0.185, 0.031]	0.451977	0.00618624	0.0371049	0.0437178	0.249827	FALSE
HMDB0000050	Adenosine	d__Bacteria;p__Actinobacteriota;c__Coriobacteriia;o__Coriobacteriales;f__Coriobacteriaceae;g__Collinsella	6	-0.0632629	[0.024, -0.15]	0.567039	0.154895	0.373813	0.206947	0.493179	FALSE
HMDB0000050	Adenosine	d__Bacteria;p__Desulfobacterota;c__Desulfovibrionia;o__Desulfovibrionales;f__Desulfovibrionaceae;g__Bilophila	6	0.0265106	[0.127, -0.074]	0.670332	0.604229	0.805242	0.620562	0.817949	FALSE
HMDB0000050	Adenosine	d__Bacteria;p__Firmicutes_C;c__Negativicutes;o__Veillonellales;f__Dialisteraceae;g__Dialister	6	0.0462905	[0.128, -0.035]	0.523121	0.265435	0.517626	0.317865	0.60114	FALSE
HMDB0000050	Adenosine	d__Bacteria;p__Actinobacteriota;c__Coriobacteriia;o__Coriobacteriales;f__Eggerthellaceae;g__Eggerthella	5	-0.00923567	[0.073, -0.091]	0.429149	0.825542	0.925724	0.813395	0.918396	FALSE
HMDB0000050	Adenosine	d__Bacteria;p__Proteobacteria;c__Gammaproteobacteria;o__Enterobacterales;f__Enterobacteriaceae;g__Escherichia	6	-0.0867953	[-0.022, -0.152]	0.112565	0.00877784	0.0485067	0.0290526	0.211998	FALSE
HMDB0000050	Adenosine	d__Bacteria;p__Proteobacteria;c__Gammaproteobacteria;o__Enterobacterales;f__Enterobacteriaceae;g__Klebsiella	4	-0.0126108	[0.074, -0.1]	0.344655	0.776304	0.902403	0.788273	0.906426	FALSE
HMDB0000050	Adenosine	d__Bacteria;p__Firmicutes;c__Bacilli;o__Erysipelotrichales;f__Erysipelatoclostridiaceae;g__Catenibacterium	5	-0.0110304	[0.085, -0.107]	0.591348	0.821205	0.923439	0.831589	0.92706	FALSE
HMDB0000050	Adenosine	d__Bacteria;p__Firmicutes;c__Bacilli;o__Erysipelotrichales;f__Erysipelatoclostridiaceae;g__Erysipelatoclostridium	5	0.00364697	[0.066, -0.058]	0.102636	0.90834	0.963323	0.913007	0.964738	FALSE
HMDB0000050	Adenosine	d__Bacteria;p__Firmicutes;c__Bacilli;o__Erysipelotrichales;f__Erysipelatoclostridiaceae;g__Faecalibacillus	5	0.00943642	[0.067, -0.048]	0	0.747808	0.887875	0.720149	0.872611	FALSE
HMDB0000050	Adenosine	d__Bacteria;p__Firmicutes;c__Bacilli;o__Erysipelotrichales;f__Erysipelotrichaceae;g__Clostridium_AQ	5	-0.0197528	[0.039, -0.078]	0	0.507067	0.739117	0.191929	0.47714	FALSE
HMDB0000050	Adenosine	d__Bacteria;p__Firmicutes;c__Bacilli;o__Erysipelotrichales;f__Erysipelotrichaceae;g__Holdemanella	5	-0.0669742	[0, -0.134]	0.335087	0.0504805	0.175935	0.150109	0.426649	FALSE
HMDB0000050	Adenosine	d__Bacteria;p__Fusobacteriota;c__Fusobacteriia;o__Fusobacteriales;f__Fusobacteriaceae;g__Fusobacterium_A	3	-0.0118318	[0.064, -0.088]	0	0.760027	0.893867	0.750868	0.887096	FALSE
HMDB0000050	Adenosine	d__Bacteria;p__Firmicutes_A;c__Clostridia;o__Lachnospirales;f__Lachnospiraceae;g__Acetatifactor	5	0.00169903	[0.103, -0.099]	0.617297	0.973696	0.99033	0.976368	0.991135	FALSE
HMDB0000050	Adenosine	d__Bacteria;p__Firmicutes_A;c__Clostridia;o__Lachnospirales;f__Lachnospiraceae;g__Agathobacter	5	0.0883126	[0.194, -0.017]	0.648656	0.100567	0.282707	0.180272	0.463482	FALSE
HMDB0000050	Adenosine	d__Bacteria;p__Firmicutes_A;c__Clostridia;o__Lachnospirales;f__Lachnospiraceae;g__Anaerobutyricum	5	-0.122606	[-0.065, -0.18]	0	2.94574e-05	0.000475092	0.00329754	0.0964205	TRUE
HMDB0000050	Adenosine	d__Bacteria;p__Firmicutes_A;c__Clostridia;o__Lachnospirales;f__Lachnospiraceae;g__Anaerostipes	6	0.0413202	[0.116, -0.033]	0.438648	0.275442	0.529153	0.353771	0.631827	FALSE
HMDB0000050	Adenosine	d__Bacteria;p__Firmicutes_A;c__Clostridia;o__Lachnospirales;f__Lachnospiraceae;g__Bariatricus	5	-0.0977824	[-0.007, -0.188]	0.565116	0.0342854	0.132845	0.0941414	0.344507	FALSE
HMDB0000050	Adenosine	d__Bacteria;p__Firmicutes_A;c__Clostridia;o__Lachnospirales;f__Lachnospiraceae;g__Blautia	5	0.0374342	[0.097, -0.023]	0.207454	0.221842	0.46756	0.325441	0.607948	FALSE
HMDB0000050	Adenosine	d__Bacteria;p__Firmicutes_A;c__Clostridia;o__Lachnospirales;f__Lachnospiraceae;g__Blautia_A	6	0.0049989	[0.076, -0.066]	0.376469	0.890493	0.954799	0.896446	0.956355	FALSE
HMDB0000050	Adenosine	d__Bacteria;p__Firmicutes_A;c__Clostridia;o__Lachnospirales;f__Lachnospiraceae;g__Butyrivibrio_A	4	-0.00670576	[0.065, -0.079]	0.103692	0.855553	0.93948	0.85225	0.937658	FALSE
HMDB0000050	Adenosine	d__Bacteria;p__Firmicutes_A;c__Clostridia;o__Lachnospirales;f__Lachnospiraceae;g__CAG-127	5	-0.00483698	[0.095, -0.104]	0.611432	0.924064	0.970211	0.929346	0.971692	FALSE
HMDB0000050	Adenosine	d__Bacteria;p__Firmicutes_A;c__Clostridia;o__Lachnospirales;f__Lachnospiraceae;g__CAG-317	3	-0.103719	[-0.033, -0.175]	0	0.00417047	0.027296	0.025917	0.201351	FALSE
HMDB0000050	Adenosine	d__Bacteria;p__Firmicutes_A;c__Clostridia;o__Lachnospirales;f__Lachnospiraceae;g__CAG-81	5	0.118122	[0.185, 0.051]	0.250396	0.000587077	0.00566447	0.0278157	0.208569	FALSE
HMDB0000050	Adenosine	d__Bacteria;p__Firmicutes_A;c__Clostridia;o__Lachnospirales;f__Lachnospiraceae;g__Clostridium_Q	5	-0.0823598	[-0.025, -0.14]	0	0.00501168	0.0316242	0.0160838	0.168751	FALSE
HMDB0000050	Adenosine	d__Bacteria;p__Firmicutes_A;c__Clostridia;o__Lachnospirales;f__Lachnospiraceae;g__Coprococcus	6	0.0160062	[0.071, -0.039]	0	0.565518	0.779183	0.406591	0.674274	FALSE
HMDB0000050	Adenosine	d__Bacteria;p__Firmicutes_A;c__Clostridia;o__Lachnospirales;f__Lachnospiraceae;g__Dorea	6	-0.0125577	[0.087, -0.112]	0.653454	0.804313	0.915569	0.81425	0.918819	FALSE
HMDB0000050	Adenosine	d__Bacteria;p__Firmicutes_A;c__Clostridia;o__Lachnospirales;f__Lachnospiraceae;g__Dorea_A	6	-0.071535	[0.054, -0.197]	0.758901	0.264824	0.517033	0.323359	0.605905	FALSE
HMDB0000050	Adenosine	d__Bacteria;p__Firmicutes_A;c__Clostridia;o__Lachnospirales;f__Lachnospiraceae;g__Eisenbergiella	5	-0.0240594	[0.04, -0.088]	0.174203	0.462928	0.706026	0.504774	0.741674	FALSE
HMDB0000050	Adenosine	d__Bacteria;p__Firmicutes_A;c__Clostridia;o__Lachnospirales;f__Lachnospiraceae;g__Enterocloster	5	0.050088	[0.108, -0.007]	0	0.0879502	0.258069	0.159894	0.437718	FALSE
HMDB0000050	Adenosine	d__Bacteria;p__Firmicutes_A;c__Clostridia;o__Lachnospirales;f__Lachnospiraceae;g__Eubacterium_F	5	-0.0141825	[0.086, -0.115]	0.632877	0.782119	0.904798	0.794919	0.909826	FALSE
HMDB0000050	Adenosine	d__Bacteria;p__Firmicutes_A;c__Clostridia;o__Lachnospirales;f__Lachnospiraceae;g__Eubacterium_G	5	-0.0181277	[0.094, -0.13]	0.691046	0.751196	0.88945	0.767741	0.895639	FALSE
HMDB0000050	Adenosine	d__Bacteria;p__Firmicutes_A;c__Clostridia;o__Lachnospirales;f__Lachnospiraceae;g__Eubacterium_I	5	-0.0343286	[0.023, -0.092]	0	0.242124	0.491427	0.0679674	0.301052	FALSE
HMDB0000050	Adenosine	d__Bacteria;p__Firmicutes_A;c__Clostridia;o__Lachnospirales;f__Lachnospiraceae;g__Faecalimonas	4	-0.00554722	[0.088, -0.099]	0.523441	0.90746	0.963219	0.915245	0.965642	FALSE
HMDB0000050	Adenosine	d__Bacteria;p__Firmicutes_A;c__Clostridia;o__Lachnospirales;f__Lachnospiraceae;g__Fusicatenibacter	5	-0.0485677	[0.009, -0.106]	0	0.0979512	0.277665	0.0247638	0.197092	FALSE
HMDB0000050	Adenosine	d__Bacteria;p__Firmicutes_A;c__Clostridia;o__Lachnospirales;f__Lachnospiraceae;g__KLE1615	5	-0.00113281	[0.056, -0.059]	0	0.96921	0.988681	0.956322	0.983638	FALSE
HMDB0000050	Adenosine	d__Bacteria;p__Firmicutes_A;c__Clostridia;o__Lachnospirales;f__Lachnospiraceae;g__Lachnospira	6	0.0437194	[0.113, -0.026]	0.364379	0.218795	0.463336	0.291242	0.577083	FALSE
HMDB0000050	Adenosine	d__Bacteria;p__Firmicutes_A;c__Clostridia;o__Lachnospirales;f__Lachnospiraceae;g__Mediterraneibacter	5	-0.120076	[-0.052, -0.188]	0.118845	0.000522476	0.00513964	0.0173593	0.173757	FALSE
HMDB0000050	Adenosine	d__Bacteria;p__Firmicutes_A;c__Clostridia;o__Lachnospirales;f__Lachnospiraceae;g__Roseburia	6	0.078899	[0.151, 0.006]	0.380663	0.032844	0.128877	0.0869273	0.33393	FALSE
HMDB0000050	Adenosine	d__Bacteria;p__Firmicutes_A;c__Clostridia;o__Lachnospirales;f__Lachnospiraceae;g__RUG115	5	0.0160576	[0.074, -0.041]	0.0486427	0.584283	0.791405	0.621849	0.818623	FALSE
HMDB0000050	Adenosine	d__Bacteria;p__Firmicutes_A;c__Clostridia;o__Lachnospirales;f__Lachnospiraceae;g__Ruminococcus_A	5	-0.0361723	[0.043, -0.115]	0.409101	0.368738	0.624044	0.407732	0.674903	FALSE
HMDB0000050	Adenosine	d__Bacteria;p__Firmicutes_A;c__Clostridia;o__Lachnospirales;f__Lachnospiraceae;g__Ruminococcus_B	6	0.0394014	[0.12, -0.042]	0.51094	0.340748	0.597475	0.410641	0.677065	FALSE
HMDB0000050	Adenosine	d__Bacteria;p__Firmicutes_A;c__Clostridia;o__Lachnospirales;f__Lachnospiraceae;g__TF01-11	5	0.0172206	[0.075, -0.04]	0	0.557362	0.775184	0.24472	0.533236	FALSE
HMDB0000050	Adenosine	d__Bacteria;p__Firmicutes_A;c__Clostridia;o__Lachnospirales;f__Lachnospiraceae;g__UBA7182	5	0.0720715	[0.13, 0.015]	0.118642	0.014088	0.0689953	0.0824683	0.326517	FALSE
HMDB0000050	Adenosine	d__Bacteria;p__Firmicutes_A;c__Clostridia;o__Lachnospirales;f__Lachnospiraceae;g__UBA9502	5	0.0658585	[0.142, -0.01]	0.396787	0.0894577	0.260959	0.178884	0.461429	FALSE
HMDB0000050	Adenosine	d__Bacteria;p__Firmicutes_A;c__Clostridia;o__Lachnospirales;f__Lachnospiraceae;g__UMGS1375	5	-0.0180269	[0.04, -0.076]	0	0.543091	0.765361	0.558118	0.777063	FALSE
HMDB0000050	Adenosine	d__Bacteria;p__Firmicutes;c__Bacilli;o__Lactobacillales;f__Lactobacillaceae;g__Lactobacillus	5	-0.0451225	[0.064, -0.154]	0.652399	0.416033	0.665886	0.470925	0.718986	FALSE
HMDB0000050	Adenosine	d__Bacteria;p__Bacteroidota;c__Bacteroidia;o__Bacteroidales;f__Marinifilaceae;g__Odoribacter	6	-0.140941	[-0.014, -0.268]	0.765327	0.02912	0.117925	0.0853886	0.331252	FALSE
HMDB0000050	Adenosine	d__Bacteria;p__Bacteroidota;c__Bacteroidia;o__Bacteroidales;f__Muribaculaceae;g__CAG-279	3	-0.0225671	[0.048, -0.094]	0	0.533049	0.757888	0.487404	0.730639	FALSE
HMDB0000050	Adenosine	d__Bacteria;p__Firmicutes_A;c__Clostridia;o__Oscillospirales;f__Oscillospiraceae;g__CAG-103	3	-0.138646	[-0.048, -0.23]	0.224867	0.00283539	0.0200366	0.0749446	0.314071	FALSE
HMDB0000050	Adenosine	d__Bacteria;p__Firmicutes_A;c__Clostridia;o__Oscillospirales;f__Oscillospiraceae;g__CAG-110	3	-0.146139	[-0.059, -0.233]	0.134153	0.00101928	0.00887737	0.0621914	0.289298	FALSE
HMDB0000050	Adenosine	d__Bacteria;p__Firmicutes_A;c__Clostridia;o__Oscillospirales;f__Oscillospiraceae;g__CAG-170	3	-0.146457	[-0.044, -0.248]	0.437822	0.00490648	0.0311058	0.0966428	0.348294	FALSE
HMDB0000050	Adenosine	d__Bacteria;p__Firmicutes_A;c__Clostridia;o__Oscillospirales;f__Oscillospiraceae;g__CAG-83	5	-0.1814	[-0.027, -0.336]	0.826692	0.0213541	0.0937716	0.0869104	0.33393	FALSE
HMDB0000050	Adenosine	d__Bacteria;p__Firmicutes_A;c__Clostridia;o__Oscillospirales;f__Oscillospiraceae;g__Dysosmobacter	5	-0.0955791	[0.008, -0.199]	0.684658	0.069951	0.220652	0.131575	0.400662	FALSE
HMDB0000050	Adenosine	d__Bacteria;p__Firmicutes_A;c__Clostridia;o__Oscillospirales;f__Oscillospiraceae;g__ER4	5	-0.151611	[-0.049, -0.254]	0.623109	0.00370935	0.0248306	0.0506777	0.264919	FALSE
HMDB0000050	Adenosine	d__Bacteria;p__Firmicutes_A;c__Clostridia;o__Oscillospirales;f__Oscillospiraceae;g__Evtepia	3	-0.118191	[0.05, -0.287]	0.805025	0.169176	0.394156	0.298532	0.58332	FALSE
HMDB0000050	Adenosine	d__Bacteria;p__Firmicutes_A;c__Clostridia;o__Oscillospirales;f__Oscillospiraceae;g__Flavonifractor	6	-0.024516	[0.03, -0.079]	0	0.378756	0.63368	0.362785	0.63909	FALSE
HMDB0000050	Adenosine	d__Bacteria;p__Firmicutes_A;c__Clostridia;o__Oscillospirales;f__Oscillospiraceae;g__Lawsonibacter	5	-0.00884047	[0.142, -0.16]	0.875588	0.908672	0.963323	0.91149	0.964164	FALSE
HMDB0000050	Adenosine	d__Bacteria;p__Firmicutes_A;c__Clostridia;o__Oscillospirales;f__Oscillospiraceae;g__NK3B98	3	-0.0109778	[0.088, -0.11]	0.386495	0.828527	0.926822	0.831655	0.927084	FALSE
HMDB0000050	Adenosine	d__Bacteria;p__Firmicutes_A;c__Clostridia;o__Oscillospirales;f__Oscillospiraceae;g__UBA5446	3	-0.103884	[0.042, -0.25]	0.762327	0.16234	0.384623	0.273301	0.561628	FALSE
HMDB0000050	Adenosine	d__Bacteria;p__Proteobacteria;c__Gammaproteobacteria;o__Enterobacterales;f__Pasteurellaceae;g__Haemophilus_D	5	0.107725	[0.195, 0.02]	0.514344	0.0156437	0.0748136	0.0796159	0.322228	FALSE
HMDB0000050	Adenosine	d__Bacteria;p__Firmicutes_A;c__Clostridia;o__Peptostreptococcales;f__Peptostreptococcaceae;g__Clostridioides	4	0.0145238	[0.101, -0.072]	0.324771	0.740756	0.884032	0.748422	0.88608	FALSE
HMDB0000050	Adenosine	d__Bacteria;p__Firmicutes_A;c__Clostridia;o__Peptostreptococcales;f__Peptostreptococcaceae;g__Intestinibacter	4	0.00455945	[0.084, -0.075]	0.279018	0.910905	0.964248	0.916032	0.965912	FALSE
HMDB0000050	Adenosine	d__Bacteria;p__Firmicutes_A;c__Clostridia;o__Peptostreptococcales;f__Peptostreptococcaceae;g__Romboutsia	5	0.00821973	[0.094, -0.077]	0.488142	0.850357	0.937172	0.84381	0.933559	FALSE
HMDB0000050	Adenosine	d__Bacteria;p__Bacteroidota;c__Bacteroidia;o__Bacteroidales;f__Rikenellaceae;g__Alistipes	6	-0.251835	[-0.054, -0.449]	0.902134	0.0125048	0.0630396	0.0552753	0.275655	FALSE
HMDB0000050	Adenosine	d__Bacteria;p__Bacteroidota;c__Bacteroidia;o__Bacteroidales;f__Rikenellaceae;g__Alistipes_A	5	-0.236954	[-0.129, -0.345]	0.660967	1.81784e-05	0.000314711	0.0133826	0.156708	FALSE
HMDB0000050	Adenosine	d__Bacteria;p__Firmicutes_A;c__Clostridia;o__Oscillospirales;f__Ruminococcaceae;g__Faecalibacterium	6	0.0999413	[0.21, -0.01]	0.70861	0.0749461	0.231324	0.138379	0.410195	FALSE
HMDB0000050	Adenosine	d__Bacteria;p__Firmicutes_A;c__Clostridia;o__Oscillospirales;f__Ruminococcaceae;g__Gemmiger	5	-0.0542567	[0.035, -0.143]	0.568212	0.23278	0.480188	0.257531	0.545661	FALSE
HMDB0000050	Adenosine	d__Bacteria;p__Firmicutes_A;c__Clostridia;o__Oscillospirales;f__Ruminococcaceae;g__Neobittarella	4	-0.102541	[-0.041, -0.165]	0	0.00118432	0.00998942	0.0296245	0.212767	FALSE
HMDB0000050	Adenosine	d__Bacteria;p__Firmicutes_A;c__Clostridia;o__Oscillospirales;f__Ruminococcaceae;g__Ruminiclostridium_E	5	-0.0498173	[0.033, -0.133]	0.484101	0.238559	0.48738	0.300285	0.585565	FALSE
HMDB0000050	Adenosine	d__Bacteria;p__Firmicutes_A;c__Clostridia;o__Oscillospirales;f__Ruminococcaceae;g__Ruminococcus	4	-0.0761181	[0.012, -0.165]	0.359407	0.0916901	0.265154	0.174979	0.457152	FALSE
HMDB0000050	Adenosine	d__Bacteria;p__Firmicutes_A;c__Clostridia;o__Oscillospirales;f__Ruminococcaceae;g__Ruminococcus_C	5	0.00782998	[0.069, -0.054]	0	0.803305	0.914983	0.799189	0.9116	FALSE
HMDB0000050	Adenosine	d__Bacteria;p__Firmicutes_A;c__Clostridia;o__Oscillospirales;f__Ruminococcaceae;g__Ruminococcus_D	5	0.0228849	[0.094, -0.048]	0.287392	0.526592	0.753577	0.552394	0.773298	FALSE
HMDB0000050	Adenosine	d__Bacteria;p__Firmicutes_A;c__Clostridia;o__Oscillospirales;f__Ruminococcaceae;g__Ruthenibacterium	5	-0.133191	[-0.042, -0.225]	0.580769	0.00440007	0.02851	0.0445066	0.251752	FALSE
HMDB0000050	Adenosine	d__Bacteria;p__Firmicutes_A;c__Clostridia;o__Oscillospirales;f__Ruminococcaceae;g__UBA1394	5	-0.0302359	[0.027, -0.088]	0	0.302897	0.55891	0.293766	0.579722	FALSE
HMDB0000050	Adenosine	d__Bacteria;p__Firmicutes_C;c__Negativicutes;o__Selenomonadales;f__Selenomonadaceae;g__Megamonas	4	-0.0089564	[0.073, -0.091]	0.153201	0.830749	0.927923	0.814423	0.91884	FALSE
HMDB0000050	Adenosine	d__Bacteria;p__Firmicutes;c__Bacilli;o__Lactobacillales;f__Streptococcaceae;g__Streptococcus	6	-0.0866079	[-0.004, -0.169]	0.522712	0.0400588	0.149295	0.0959135	0.347059	FALSE
HMDB0000050	Adenosine	d__Bacteria;p__Bacteroidota;c__Bacteroidia;o__Bacteroidales;f__Tannerellaceae;g__Parabacteroides	6	0.00128162	[0.056, -0.053]	0	0.963299	0.986307	0.95047	0.981492	FALSE
HMDB0000050	Adenosine	d__Bacteria;p__Firmicutes_A;c__Clostridia;o__Monoglobales_A;f__UBA1381;g__CAG-41	5	0.013782	[0.125, -0.097]	0.689888	0.807516	0.916847	0.820547	0.921493	FALSE
HMDB0000050	Adenosine	d__Bacteria;p__Firmicutes_C;c__Negativicutes;o__Veillonellales;f__Veillonellaceae;g__Veillonella	6	0.0577412	[0.148, -0.033]	0.607537	0.211984	0.454538	0.268599	0.557427	FALSE
HMDB0000050	Adenosine	Unclassified	3	0.0203008	[0.106, -0.065]	0	0.641507	0.828391	0.542607	0.766914	FALSE
HMDB0000054	Bilirubin	d__Bacteria;p__Firmicutes_C;c__Negativicutes;o__Acidaminococcales;f__Acidaminococcaceae;g__Acidaminococcus	4	0.020996	[0.083, -0.041]	0	0.507999	0.740014	0.0277857	0.208521	FALSE
HMDB0000054	Bilirubin	d__Bacteria;p__Firmicutes_C;c__Negativicutes;o__Acidaminococcales;f__Acidaminococcaceae;g__Phascolarctobacterium	4	0.024692	[0.117, -0.067]	0.525824	0.598368	0.80106	0.630085	0.823047	FALSE
HMDB0000054	Bilirubin	d__Bacteria;p__Firmicutes_C;c__Negativicutes;o__Acidaminococcales;f__Acidaminococcaceae;g__Phascolarctobacterium_A	3	-0.0217323	[0.046, -0.09]	0	0.530507	0.756004	0.449049	0.704162	FALSE
HMDB0000054	Bilirubin	d__Bacteria;p__Firmicutes_A;c__Clostridia;o__Oscillospirales;f__Acutalibacteraceae;g__Acutalibacter	3	0.0275403	[0.142, -0.087]	0.636746	0.636732	0.8261	0.681665	0.852718	FALSE
HMDB0000054	Bilirubin	d__Bacteria;p__Firmicutes_A;c__Clostridia;o__Oscillospirales;f__Acutalibacteraceae;g__CAG-177	4	-0.127683	[0.017, -0.272]	0.816774	0.0839403	0.249669	0.179344	0.462135	FALSE
HMDB0000054	Bilirubin	d__Bacteria;p__Firmicutes_A;c__Clostridia;o__Oscillospirales;f__Acutalibacteraceae;g__CAG-180	3	-0.0673961	[0.001, -0.135]	0	0.0517546	0.179157	0.115453	0.377617	FALSE
HMDB0000054	Bilirubin	d__Bacteria;p__Firmicutes_A;c__Clostridia;o__Oscillospirales;f__Acutalibacteraceae;g__CAG-217	4	-0.0748758	[0.022, -0.172]	0.558908	0.131768	0.337409	0.249892	0.538073	FALSE
HMDB0000054	Bilirubin	d__Bacteria;p__Firmicutes_A;c__Clostridia;o__Oscillospirales;f__Acutalibacteraceae;g__Clostridium_A	3	-0.0365839	[0.085, -0.159]	0.691185	0.556833	0.774891	0.610034	0.811557	FALSE
HMDB0000054	Bilirubin	d__Bacteria;p__Firmicutes_A;c__Clostridia;o__Oscillospirales;f__Acutalibacteraceae;g__Eubacterium_R	4	-0.0898974	[0.017, -0.196]	0.614746	0.097961	0.277667	0.214526	0.500744	FALSE
HMDB0000054	Bilirubin	d__Bacteria;p__Firmicutes_A;c__Clostridia;o__Oscillospirales;f__Acutalibacteraceae;g__Ruminococcus_E	4	-0.128251	[-0.066, -0.19]	0	5.26698e-05	0.000782829	0.00177622	0.0774858	TRUE
HMDB0000054	Bilirubin	d__Bacteria;p__Firmicutes_A;c__Clostridia;o__Oscillospirales;f__Acutalibacteraceae;g__UBA1417	4	-0.0638781	[0.006, -0.134]	0.194307	0.0752274	0.231928	0.171815	0.452426	FALSE
HMDB0000054	Bilirubin	d__Bacteria;p__Verrucomicrobiota;c__Verrucomicrobiae;o__Verrucomicrobiales;f__Akkermansiaceae;g__Akkermansia	4	-0.0830614	[-0.021, -0.145]	0	0.00882553	0.0486887	0.0147347	0.162851	FALSE
HMDB0000054	Bilirubin	d__Bacteria;p__Firmicutes_A;c__Clostridia;o__Lachnospirales;f__Anaerotignaceae;g__Anaerotignum	4	-0.00857348	[0.067, -0.084]	0.286141	0.823729	0.924773	0.835611	0.92918	FALSE
HMDB0000054	Bilirubin	d__Bacteria;p__Bacteroidota;c__Bacteroidia;o__Bacteroidales;f__Bacteroidaceae;g__Bacteroides	4	0.0234147	[0.124, -0.077]	0.6191	0.647699	0.83208	0.664667	0.843735	FALSE
HMDB0000054	Bilirubin	d__Bacteria;p__Bacteroidota;c__Bacteroidia;o__Bacteroidales;f__Bacteroidaceae;g__Paraprevotella	4	-0.0933255	[-0.026, -0.16]	0.0853895	0.00642374	0.0381444	0.0676548	0.300436	FALSE
HMDB0000054	Bilirubin	d__Bacteria;p__Bacteroidota;c__Bacteroidia;o__Bacteroidales;f__Bacteroidaceae;g__Phocaeicola	4	0.12278	[0.262, -0.016]	0.803138	0.0832117	0.248198	0.177707	0.460196	FALSE
HMDB0000054	Bilirubin	d__Bacteria;p__Bacteroidota;c__Bacteroidia;o__Bacteroidales;f__Bacteroidaceae;g__Prevotella	4	-0.0380712	[0.028, -0.104]	0	0.256783	0.508092	0.305579	0.589949	FALSE
HMDB0000054	Bilirubin	d__Bacteria;p__Bacteroidota;c__Bacteroidia;o__Bacteroidales;f__Barnesiellaceae;g__Barnesiella	4	-0.112039	[-0.05, -0.174]	0	0.000411913	0.00423136	0.0148762	0.163556	FALSE
HMDB0000054	Bilirubin	d__Bacteria;p__Actinobacteriota;c__Actinomycetia;o__Actinomycetales;f__Bifidobacteriaceae;g__Bifidobacterium	3	0.101497	[0.237, -0.034]	0.715936	0.142103	0.354227	0.27298	0.561412	FALSE
HMDB0000054	Bilirubin	d__Bacteria;p__Proteobacteria;c__Gammaproteobacteria;o__Burkholderiales;f__Burkholderiaceae;g__Parasutterella	4	0.0558677	[0.118, -0.006]	0	0.0781736	0.23856	0.00197918	0.0805249	TRUE
HMDB0000054	Bilirubin	d__Bacteria;p__Proteobacteria;c__Gammaproteobacteria;o__Burkholderiales;f__Burkholderiaceae;g__Sutterella	4	0.0606721	[0.126, -0.005]	0.138238	0.0680995	0.216978	0.17646	0.459002	FALSE
HMDB0000054	Bilirubin	d__Bacteria;p__Firmicutes_A;c__Clostridia;o__Oscillospirales;f__Butyricicoccaceae;g__Agathobaculum	4	-0.123119	[0.004, -0.25]	0.741024	0.0581004	0.194202	0.158129	0.435533	FALSE
HMDB0000054	Bilirubin	d__Bacteria;p__Proteobacteria;c__Alphaproteobacteria;o__RF32;f__CAG-239;g__CAG-495	4	-0.0875316	[-0.02, -0.155]	0	0.0106445	0.0559594	0.0685582	0.302409	FALSE
HMDB0000054	Bilirubin	d__Bacteria;p__Firmicutes_A;c__Clostridia_A;o__Christensenellales;f__CAG-74;g__UBA11524	4	-0.122911	[-0.008, -0.238]	0.713917	0.0364122	0.138737	0.120569	0.384527	FALSE
HMDB0000054	Bilirubin	d__Bacteria;p__Firmicutes_A;c__Clostridia;o__Clostridiales;f__Clostridiaceae;g__Clostridium	4	0.0139766	[0.093, -0.065]	0.368218	0.729024	0.878685	0.75534	0.889368	FALSE
HMDB0000054	Bilirubin	d__Bacteria;p__Actinobacteriota;c__Coriobacteriia;o__Coriobacteriales;f__Coriobacteriaceae;g__Collinsella	4	-0.00904192	[0.055, -0.073]	0	0.781878	0.90475	0.782919	0.903629	FALSE
HMDB0000054	Bilirubin	d__Bacteria;p__Desulfobacterota;c__Desulfovibrionia;o__Desulfovibrionales;f__Desulfovibrionaceae;g__Bilophila	4	0.0344226	[0.099, -0.03]	0.0630458	0.297953	0.553756	0.372494	0.646065	FALSE
HMDB0000054	Bilirubin	d__Bacteria;p__Firmicutes_C;c__Negativicutes;o__Veillonellales;f__Dialisteraceae;g__Dialister	4	-0.0363411	[0.103, -0.176]	0.81082	0.608999	0.808262	0.638437	0.828613	FALSE
HMDB0000054	Bilirubin	d__Bacteria;p__Actinobacteriota;c__Coriobacteriia;o__Coriobacteriales;f__Eggerthellaceae;g__Eggerthella	3	0.00512273	[0.143, -0.133]	0.750537	0.941882	0.978161	0.948359	0.980711	FALSE
HMDB0000054	Bilirubin	d__Bacteria;p__Proteobacteria;c__Gammaproteobacteria;o__Enterobacterales;f__Enterobacteriaceae;g__Escherichia	4	0.0465017	[0.164, -0.071]	0.732118	0.438592	0.684584	0.482803	0.727461	FALSE
HMDB0000054	Bilirubin	d__Bacteria;p__Firmicutes;c__Bacilli;o__Erysipelotrichales;f__Erysipelatoclostridiaceae;g__Catenibacterium	3	-0.0581326	[0.019, -0.135]	0.159606	0.140831	0.352321	0.262506	0.551732	FALSE
HMDB0000054	Bilirubin	d__Bacteria;p__Firmicutes;c__Bacilli;o__Erysipelotrichales;f__Erysipelatoclostridiaceae;g__Erysipelatoclostridium	4	0.08083	[0.16, 0.002]	0.351506	0.0452693	0.162855	0.136476	0.406955	FALSE
HMDB0000054	Bilirubin	d__Bacteria;p__Firmicutes;c__Bacilli;o__Erysipelotrichales;f__Erysipelatoclostridiaceae;g__Faecalibacillus	4	-0.10367	[-0.03, -0.177]	0.291152	0.00565678	0.0347717	0.0751966	0.314684	FALSE
HMDB0000054	Bilirubin	d__Bacteria;p__Firmicutes;c__Bacilli;o__Erysipelotrichales;f__Erysipelotrichaceae;g__Clostridium_AQ	3	0.032757	[0.13, -0.064]	0.494177	0.508553	0.740302	0.571857	0.785991	FALSE
HMDB0000054	Bilirubin	d__Bacteria;p__Firmicutes;c__Bacilli;o__Erysipelotrichales;f__Erysipelotrichaceae;g__Holdemanella	4	-0.0178049	[0.044, -0.08]	0	0.574561	0.785275	0.53338	0.761094	FALSE
HMDB0000054	Bilirubin	d__Bacteria;p__Firmicutes_A;c__Clostridia;o__Lachnospirales;f__Lachnospiraceae;g__Acetatifactor	4	-0.145933	[-0.084, -0.208]	0	4.20577e-06	8.96305e-05	0.00450944	0.105842	FALSE
HMDB0000054	Bilirubin	d__Bacteria;p__Firmicutes_A;c__Clostridia;o__Lachnospirales;f__Lachnospiraceae;g__Agathobacter	4	0.0309237	[0.093, -0.031]	0	0.329583	0.586407	0.248762	0.536722	FALSE
HMDB0000054	Bilirubin	d__Bacteria;p__Firmicutes_A;c__Clostridia;o__Lachnospirales;f__Lachnospiraceae;g__Anaerobutyricum	4	-0.0826688	[0.015, -0.181]	0.573711	0.0988081	0.279269	0.197802	0.483492	FALSE
HMDB0000054	Bilirubin	d__Bacteria;p__Firmicutes_A;c__Clostridia;o__Lachnospirales;f__Lachnospiraceae;g__Anaerostipes	4	0.047027	[0.135, -0.041]	0.483112	0.296704	0.552176	0.362837	0.639117	FALSE
HMDB0000054	Bilirubin	d__Bacteria;p__Firmicutes_A;c__Clostridia;o__Lachnospirales;f__Lachnospiraceae;g__Bariatricus	4	-0.0503601	[0.059, -0.16]	0.691018	0.36777	0.623012	0.415961	0.681055	FALSE
HMDB0000054	Bilirubin	d__Bacteria;p__Firmicutes_A;c__Clostridia;o__Lachnospirales;f__Lachnospiraceae;g__Blautia	4	0.137955	[0.269, 0.007]	0.735075	0.0386189	0.145069	0.137745	0.409255	FALSE
HMDB0000054	Bilirubin	d__Bacteria;p__Firmicutes_A;c__Clostridia;o__Lachnospirales;f__Lachnospiraceae;g__Blautia_A	4	0.0375173	[0.112, -0.037]	0.280797	0.325009	0.581438	0.396247	0.666286	FALSE
HMDB0000054	Bilirubin	d__Bacteria;p__Firmicutes_A;c__Clostridia;o__Lachnospirales;f__Lachnospiraceae;g__Butyrivibrio_A	3	-0.076639	[-0.009, -0.145]	0	0.0269711	0.111414	0.0268452	0.205213	FALSE
HMDB0000054	Bilirubin	d__Bacteria;p__Firmicutes_A;c__Clostridia;o__Lachnospirales;f__Lachnospiraceae;g__CAG-127	4	-0.0738258	[-0.009, -0.139]	0.00554232	0.0254522	0.106633	0.103381	0.357587	FALSE
HMDB0000054	Bilirubin	d__Bacteria;p__Firmicutes_A;c__Clostridia;o__Lachnospirales;f__Lachnospiraceae;g__CAG-81	4	-0.0129262	[0.081, -0.107]	0.540716	0.78791	0.907539	0.813726	0.918577	FALSE
HMDB0000054	Bilirubin	d__Bacteria;p__Firmicutes_A;c__Clostridia;o__Lachnospirales;f__Lachnospiraceae;g__Clostridium_Q	4	0.04465	[0.139, -0.05]	0.543705	0.353511	0.610273	0.436715	0.695839	FALSE
HMDB0000054	Bilirubin	d__Bacteria;p__Firmicutes_A;c__Clostridia;o__Lachnospirales;f__Lachnospiraceae;g__Coprococcus	4	-0.130316	[-0.068, -0.193]	0	4.04823e-05	0.000626054	0.024348	0.196257	FALSE
HMDB0000054	Bilirubin	d__Bacteria;p__Firmicutes_A;c__Clostridia;o__Lachnospirales;f__Lachnospiraceae;g__Dorea	4	-0.030214	[0.091, -0.151]	0.724154	0.625016	0.819287	0.658285	0.839977	FALSE
HMDB0000054	Bilirubin	d__Bacteria;p__Firmicutes_A;c__Clostridia;o__Lachnospirales;f__Lachnospiraceae;g__Dorea_A	4	-0.0257723	[0.116, -0.168]	0.805114	0.721862	0.874431	0.744958	0.884365	FALSE
HMDB0000054	Bilirubin	d__Bacteria;p__Firmicutes_A;c__Clostridia;o__Lachnospirales;f__Lachnospiraceae;g__Eisenbergiella	4	-0.058744	[0.003, -0.121]	0	0.0640164	0.207964	0.0372822	0.235205	FALSE
HMDB0000054	Bilirubin	d__Bacteria;p__Firmicutes_A;c__Clostridia;o__Lachnospirales;f__Lachnospiraceae;g__Enterocloster	4	0.204643	[0.385, 0.025]	0.876553	0.0258276	0.107856	0.111792	0.372072	FALSE
HMDB0000054	Bilirubin	d__Bacteria;p__Firmicutes_A;c__Clostridia;o__Lachnospirales;f__Lachnospiraceae;g__Eubacterium_F	4	-0.135452	[-0.073, -0.198]	0	1.95031e-05	0.000333754	0.0033931	0.097029	TRUE
HMDB0000054	Bilirubin	d__Bacteria;p__Firmicutes_A;c__Clostridia;o__Lachnospirales;f__Lachnospiraceae;g__Eubacterium_G	4	-0.0891262	[-0.027, -0.151]	0	0.00495493	0.0313394	0.00437832	0.104804	FALSE
HMDB0000054	Bilirubin	d__Bacteria;p__Firmicutes_A;c__Clostridia;o__Lachnospirales;f__Lachnospiraceae;g__Eubacterium_I	4	0.00424555	[0.098, -0.089]	0.531376	0.929139	0.972274	0.934957	0.974601	FALSE
HMDB0000054	Bilirubin	d__Bacteria;p__Firmicutes_A;c__Clostridia;o__Lachnospirales;f__Lachnospiraceae;g__Faecalimonas	3	0.0654139	[0.133, -0.002]	0	0.0590315	0.196472	0.0644864	0.294067	FALSE
HMDB0000054	Bilirubin	d__Bacteria;p__Firmicutes_A;c__Clostridia;o__Lachnospirales;f__Lachnospiraceae;g__Fusicatenibacter	4	-0.0701632	[0.009, -0.149]	0.341054	0.0819233	0.245662	0.170152	0.45025	FALSE
HMDB0000054	Bilirubin	d__Bacteria;p__Firmicutes_A;c__Clostridia;o__Lachnospirales;f__Lachnospiraceae;g__KLE1615	4	-0.139139	[-0.052, -0.226]	0.467332	0.00177587	0.0138	0.0462188	0.255407	FALSE
HMDB0000054	Bilirubin	d__Bacteria;p__Firmicutes_A;c__Clostridia;o__Lachnospirales;f__Lachnospiraceae;g__Lachnospira	4	-0.156849	[-0.041, -0.272]	0.673071	0.00779936	0.0442972	0.0823012	0.326218	FALSE
HMDB0000054	Bilirubin	d__Bacteria;p__Firmicutes_A;c__Clostridia;o__Lachnospirales;f__Lachnospiraceae;g__Mediterraneibacter	4	0.0575997	[0.13, -0.015]	0.187247	0.1192	0.316403	0.198765	0.484739	FALSE
HMDB0000054	Bilirubin	d__Bacteria;p__Firmicutes_A;c__Clostridia;o__Lachnospirales;f__Lachnospiraceae;g__Roseburia	4	-0.00513316	[0.082, -0.093]	0.470675	0.908568	0.963323	0.916755	0.966285	FALSE
HMDB0000054	Bilirubin	d__Bacteria;p__Firmicutes_A;c__Clostridia;o__Lachnospirales;f__Lachnospiraceae;g__RUG115	4	-0.112888	[-0.051, -0.175]	0	0.000372112	0.0038884	0.0299661	0.213819	FALSE
HMDB0000054	Bilirubin	d__Bacteria;p__Firmicutes_A;c__Clostridia;o__Lachnospirales;f__Lachnospiraceae;g__Ruminococcus_A	4	-0.0201332	[0.083, -0.123]	0.623583	0.702546	0.863773	0.728972	0.877073	FALSE
HMDB0000054	Bilirubin	d__Bacteria;p__Firmicutes_A;c__Clostridia;o__Lachnospirales;f__Lachnospiraceae;g__Ruminococcus_B	4	0.175349	[0.271, 0.08]	0.563125	0.000314925	0.00338867	0.0334566	0.22519	FALSE
HMDB0000054	Bilirubin	d__Bacteria;p__Firmicutes_A;c__Clostridia;o__Lachnospirales;f__Lachnospiraceae;g__TF01-11	4	-0.188343	[-0.08, -0.297]	0.649495	0.000652409	0.00618231	0.0439094	0.250328	FALSE
HMDB0000054	Bilirubin	d__Bacteria;p__Firmicutes_A;c__Clostridia;o__Lachnospirales;f__Lachnospiraceae;g__UBA7182	4	-0.0817508	[0.045, -0.209]	0.719467	0.207581	0.448697	0.307914	0.592139	FALSE
HMDB0000054	Bilirubin	d__Bacteria;p__Firmicutes_A;c__Clostridia;o__Lachnospirales;f__Lachnospiraceae;g__UBA9502	4	0.0135713	[0.112, -0.085]	0.570395	0.787214	0.907089	0.811873	0.917726	FALSE
HMDB0000054	Bilirubin	d__Bacteria;p__Firmicutes_A;c__Clostridia;o__Lachnospirales;f__Lachnospiraceae;g__UMGS1375	4	-0.0798499	[-0.018, -0.142]	0	0.0118194	0.0605306	0.0317296	0.219341	FALSE
HMDB0000054	Bilirubin	d__Bacteria;p__Firmicutes;c__Bacilli;o__Lactobacillales;f__Lactobacillaceae;g__Lactobacillus	3	0.0450695	[0.161, -0.071]	0.65663	0.444953	0.689729	0.514488	0.748548	FALSE
HMDB0000054	Bilirubin	d__Bacteria;p__Bacteroidota;c__Bacteroidia;o__Bacteroidales;f__Marinifilaceae;g__Odoribacter	4	-0.0987201	[-0.037, -0.161]	0	0.00185557	0.0143034	0.00979067	0.139847	FALSE
HMDB0000054	Bilirubin	d__Bacteria;p__Firmicutes_A;c__Clostridia;o__Oscillospirales;f__Oscillospiraceae;g__CAG-83	4	-0.169475	[-0.107, -0.232]	0	9.1329e-08	3.21851e-06	0.00868437	0.13217	FALSE
HMDB0000054	Bilirubin	d__Bacteria;p__Firmicutes_A;c__Clostridia;o__Oscillospirales;f__Oscillospiraceae;g__Dysosmobacter	4	-0.180114	[-0.019, -0.341]	0.833547	0.027984	0.114466	0.116367	0.378974	FALSE
HMDB0000054	Bilirubin	d__Bacteria;p__Firmicutes_A;c__Clostridia;o__Oscillospirales;f__Oscillospiraceae;g__ER4	4	-0.202347	[-0.095, -0.31]	0.662325	0.000224471	0.00257673	0.0323848	0.221373	FALSE
HMDB0000054	Bilirubin	d__Bacteria;p__Firmicutes_A;c__Clostridia;o__Oscillospirales;f__Oscillospiraceae;g__Flavonifractor	4	0.0804975	[0.239, -0.078]	0.849929	0.320812	0.577302	0.391667	0.663264	FALSE
HMDB0000054	Bilirubin	d__Bacteria;p__Firmicutes_A;c__Clostridia;o__Oscillospirales;f__Oscillospiraceae;g__Lawsonibacter	4	0.0555622	[0.222, -0.111]	0.878571	0.512128	0.742864	0.551399	0.77246	FALSE
HMDB0000054	Bilirubin	d__Bacteria;p__Proteobacteria;c__Gammaproteobacteria;o__Enterobacterales;f__Pasteurellaceae;g__Haemophilus_D	4	0.0653776	[0.141, -0.01]	0.257764	0.0907535	0.263317	0.170666	0.450814	FALSE
HMDB0000054	Bilirubin	d__Bacteria;p__Firmicutes_A;c__Clostridia;o__Peptostreptococcales;f__Peptostreptococcaceae;g__Intestinibacter	3	0.0256889	[0.099, -0.048]	0.24979	0.494981	0.729883	0.606861	0.80942	FALSE
HMDB0000054	Bilirubin	d__Bacteria;p__Firmicutes_A;c__Clostridia;o__Peptostreptococcales;f__Peptostreptococcaceae;g__Romboutsia	3	-0.0254422	[0.052, -0.103]	0.168024	0.51861	0.747685	0.571525	0.785731	FALSE
HMDB0000054	Bilirubin	d__Bacteria;p__Bacteroidota;c__Bacteroidia;o__Bacteroidales;f__Rikenellaceae;g__Alistipes	4	-0.104891	[-0.043, -0.167]	0	0.000943035	0.0083229	0.00699469	0.121591	FALSE
HMDB0000054	Bilirubin	d__Bacteria;p__Bacteroidota;c__Bacteroidia;o__Bacteroidales;f__Rikenellaceae;g__Alistipes_A	4	-0.131933	[-0.059, -0.204]	0.170808	0.00036322	0.00381696	0.0313747	0.218437	FALSE
HMDB0000054	Bilirubin	d__Bacteria;p__Firmicutes_A;c__Clostridia;o__Oscillospirales;f__Ruminococcaceae;g__Faecalibacterium	4	-0.0855569	[-0.02, -0.151]	0	0.0100071	0.0536432	0.0652802	0.295769	FALSE
HMDB0000054	Bilirubin	d__Bacteria;p__Firmicutes_A;c__Clostridia;o__Oscillospirales;f__Ruminococcaceae;g__Gemmiger	4	-0.141496	[-0.068, -0.215]	0.161109	0.000158696	0.0019314	0.0247614	0.197092	FALSE
HMDB0000054	Bilirubin	d__Bacteria;p__Firmicutes_A;c__Clostridia;o__Oscillospirales;f__Ruminococcaceae;g__Neobittarella	3	0.00746132	[0.182, -0.167]	0.839163	0.933061	0.973909	0.940841	0.977279	FALSE
HMDB0000054	Bilirubin	d__Bacteria;p__Firmicutes_A;c__Clostridia;o__Oscillospirales;f__Ruminococcaceae;g__Ruminiclostridium_E	4	-0.119745	[-0.058, -0.182]	0	0.000159815	0.00194342	0.00716153	0.122991	FALSE
HMDB0000054	Bilirubin	d__Bacteria;p__Firmicutes_A;c__Clostridia;o__Oscillospirales;f__Ruminococcaceae;g__Ruminococcus_C	4	-0.104214	[-0.031, -0.178]	0.237248	0.00547833	0.0340055	0.0646845	0.294415	FALSE
HMDB0000054	Bilirubin	d__Bacteria;p__Firmicutes_A;c__Clostridia;o__Oscillospirales;f__Ruminococcaceae;g__Ruminococcus_D	4	-0.137696	[-0.076, -0.2]	0	1.41683e-05	0.000255099	0.00768024	0.126547	FALSE
HMDB0000054	Bilirubin	d__Bacteria;p__Firmicutes_A;c__Clostridia;o__Oscillospirales;f__Ruminococcaceae;g__Ruthenibacterium	4	0.042612	[0.133, -0.048]	0.508281	0.356748	0.61331	0.413862	0.679217	FALSE
HMDB0000054	Bilirubin	d__Bacteria;p__Firmicutes_A;c__Clostridia;o__Oscillospirales;f__Ruminococcaceae;g__UBA1394	4	-0.114839	[-0.053, -0.177]	0	0.00029389	0.00319579	0.00541959	0.112499	FALSE
HMDB0000054	Bilirubin	d__Bacteria;p__Firmicutes;c__Bacilli;o__Lactobacillales;f__Streptococcaceae;g__Streptococcus	4	0.0814544	[0.16, 0.003]	0.311062	0.0427352	0.15641	0.116151	0.378661	FALSE
HMDB0000054	Bilirubin	d__Bacteria;p__Bacteroidota;c__Bacteroidia;o__Bacteroidales;f__Tannerellaceae;g__Parabacteroides	4	0.0647803	[0.184, -0.055]	0.750609	0.28876	0.54332	0.349687	0.628767	FALSE
HMDB0000054	Bilirubin	d__Bacteria;p__Firmicutes_A;c__Clostridia;o__Monoglobales_A;f__UBA1381;g__CAG-41	4	-0.111206	[0.007, -0.23]	0.7003	0.0655618	0.211638	0.164527	0.442972	FALSE
HMDB0000054	Bilirubin	d__Bacteria;p__Firmicutes_C;c__Negativicutes;o__Veillonellales;f__Veillonellaceae;g__Veillonella	4	0.0322874	[0.094, -0.03]	0	0.308702	0.564932	0.318541	0.601909	FALSE
HMDB0000056	beta-Alanine	d__Bacteria;p__Firmicutes_C;c__Negativicutes;o__Acidaminococcales;f__Acidaminococcaceae;g__Acidaminococcus	7	0.101967	[0.174, 0.03]	0.470047	0.00551504	0.0341335	0.0296636	0.21281	FALSE
HMDB0000056	beta-Alanine	d__Bacteria;p__Firmicutes_C;c__Negativicutes;o__Acidaminococcales;f__Acidaminococcaceae;g__Phascolarctobacterium	7	0.0121069	[0.104, -0.08]	0.65176	0.795755	0.911389	0.789637	0.907221	FALSE
HMDB0000056	beta-Alanine	d__Bacteria;p__Firmicutes_C;c__Negativicutes;o__Acidaminococcales;f__Acidaminococcaceae;g__Phascolarctobacterium_A	7	-0.0779289	[-0.025, -0.131]	0	0.00371715	0.0248658	0.00561085	0.112521	FALSE
HMDB0000056	beta-Alanine	d__Bacteria;p__Firmicutes_A;c__Clostridia;o__Oscillospirales;f__Acutalibacteraceae;g__Acutalibacter	6	-0.176288	[-0.074, -0.279]	0.692624	0.000758052	0.00697436	0.014531	0.161863	FALSE
HMDB0000056	beta-Alanine	d__Bacteria;p__Firmicutes_A;c__Clostridia;o__Oscillospirales;f__Acutalibacteraceae;g__CAG-177	7	-0.165163	[-0.1, -0.231]	0.200605	7.39882e-07	1.98558e-05	0.00124035	0.0692811	TRUE
HMDB0000056	beta-Alanine	d__Bacteria;p__Firmicutes_A;c__Clostridia;o__Oscillospirales;f__Acutalibacteraceae;g__CAG-180	6	-0.131433	[-0.076, -0.187]	0	3.13591e-06	6.98363e-05	0.000222468	0.0351984	TRUE
HMDB0000056	beta-Alanine	d__Bacteria;p__Firmicutes_A;c__Clostridia;o__Oscillospirales;f__Acutalibacteraceae;g__CAG-217	7	-0.0774122	[0.012, -0.167]	0.61844	0.0889416	0.259888	0.127419	0.39462	FALSE
HMDB0000056	beta-Alanine	d__Bacteria;p__Firmicutes_A;c__Clostridia;o__Oscillospirales;f__Acutalibacteraceae;g__Clostridium_A	6	-0.112082	[-0.031, -0.193]	0.537722	0.00641491	0.0381102	0.0692572	0.303784	FALSE
HMDB0000056	beta-Alanine	d__Bacteria;p__Firmicutes_A;c__Clostridia;o__Oscillospirales;f__Acutalibacteraceae;g__Eubacterium_R	7	-0.0765273	[-0.024, -0.129]	0	0.00394216	0.0261007	0.0024803	0.0871218	TRUE
HMDB0000056	beta-Alanine	d__Bacteria;p__Firmicutes_A;c__Clostridia;o__Oscillospirales;f__Acutalibacteraceae;g__Ruminococcus_E	7	-0.109146	[-0.032, -0.186]	0.493313	0.00559294	0.0344792	0.0203345	0.184739	FALSE
HMDB0000056	beta-Alanine	d__Bacteria;p__Firmicutes_A;c__Clostridia;o__Oscillospirales;f__Acutalibacteraceae;g__UBA1417	7	-0.179479	[-0.117, -0.242]	0.277544	2.29249e-08	9.53856e-07	0.00148072	0.0718633	TRUE
HMDB0000056	beta-Alanine	d__Bacteria;p__Firmicutes_A;c__Clostridia;o__Oscillospirales;f__Acutalibacteraceae;g__UBA1691	4	-0.152861	[-0.057, -0.248]	0.515353	0.00172509	0.0135151	0.0500433	0.263503	FALSE
HMDB0000056	beta-Alanine	d__Bacteria;p__Firmicutes_A;c__Clostridia;o__Oscillospirales;f__Acutalibacteraceae;g__UMGS403	4	-0.0926082	[-0.03, -0.155]	0	0.00377548	0.0252049	0.0535156	0.27196	FALSE
HMDB0000056	beta-Alanine	d__Bacteria;p__Verrucomicrobiota;c__Verrucomicrobiae;o__Verrucomicrobiales;f__Akkermansiaceae;g__Akkermansia	8	-0.149079	[-0.073, -0.225]	0.506638	0.000128515	0.00163929	0.00663646	0.119366	FALSE
HMDB0000056	beta-Alanine	d__Bacteria;p__Firmicutes_A;c__Clostridia;o__Lachnospirales;f__Anaerotignaceae;g__Anaerotignum	7	-0.107023	[-0.001, -0.213]	0.753507	0.047957	0.169548	0.0792468	0.321765	FALSE
HMDB0000056	beta-Alanine	d__Bacteria;p__Bacteroidota;c__Bacteroidia;o__Bacteroidales;f__Bacteroidaceae;g__Bacteroides	8	-0.0178506	[0.05, -0.086]	0.376772	0.605723	0.806328	0.605133	0.808186	FALSE
HMDB0000056	beta-Alanine	d__Bacteria;p__Bacteroidota;c__Bacteroidia;o__Bacteroidales;f__Bacteroidaceae;g__Paraprevotella	8	-0.00278619	[0.047, -0.053]	0	0.912737	0.96528	0.889842	0.953385	FALSE
HMDB0000056	beta-Alanine	d__Bacteria;p__Bacteroidota;c__Bacteroidia;o__Bacteroidales;f__Bacteroidaceae;g__Phocaeicola	7	0.141293	[0.251, 0.032]	0.735797	0.0112942	0.058587	0.063314	0.291447	FALSE
HMDB0000056	beta-Alanine	d__Bacteria;p__Bacteroidota;c__Bacteroidia;o__Bacteroidales;f__Bacteroidaceae;g__Prevotella	8	-0.0375556	[0.012, -0.087]	0	0.13964	0.350404	0.0959705	0.347059	FALSE
HMDB0000056	beta-Alanine	d__Bacteria;p__Bacteroidota;c__Bacteroidia;o__Bacteroidales;f__Bacteroidaceae;g__Prevotellamassilia	5	-0.0453611	[0.065, -0.155]	0.641292	0.419221	0.668611	0.480752	0.72592	FALSE
HMDB0000056	beta-Alanine	d__Bacteria;p__Bacteroidota;c__Bacteroidia;o__Bacteroidales;f__Barnesiellaceae;g__Barnesiella	7	-0.176146	[-0.124, -0.228]	0	3.23754e-11	2.81231e-09	0.00012943	0.0286948	TRUE
HMDB0000056	beta-Alanine	d__Bacteria;p__Actinobacteriota;c__Actinomycetia;o__Actinomycetales;f__Bifidobacteriaceae;g__Bifidobacterium	7	0.126978	[0.181, 0.073]	0.343533	4.31064e-06	9.16027e-05	0.00980992	0.139847	FALSE
HMDB0000056	beta-Alanine	d__Bacteria;p__Proteobacteria;c__Gammaproteobacteria;o__Burkholderiales;f__Burkholderiaceae;g__Parasutterella	7	0.0569625	[0.167, -0.053]	0.730072	0.310618	0.566663	0.337939	0.61911	FALSE
HMDB0000056	beta-Alanine	d__Bacteria;p__Proteobacteria;c__Gammaproteobacteria;o__Burkholderiales;f__Burkholderiaceae;g__Sutterella	8	0.0319237	[0.101, -0.037]	0.411894	0.362183	0.61823	0.407104	0.674397	FALSE
HMDB0000056	beta-Alanine	d__Bacteria;p__Firmicutes_A;c__Clostridia;o__Oscillospirales;f__Butyricicoccaceae;g__Agathobaculum	7	-0.0480909	[0.004, -0.1]	0	0.0700531	0.220932	0.0725057	0.309182	FALSE
HMDB0000056	beta-Alanine	d__Bacteria;p__Firmicutes_A;c__Clostridia_A;o__Christensenellales;f__CAG-138;g__PeH17	4	-0.124254	[-0.062, -0.187]	0	0.000100337	0.00133601	0.0202904	0.184564	FALSE
HMDB0000056	beta-Alanine	d__Bacteria;p__Proteobacteria;c__Alphaproteobacteria;o__RF32;f__CAG-239;g__CAG-495	7	-0.155413	[-0.103, -0.207]	0	4.7889e-09	2.37021e-07	5.29466e-05	0.0189511	TRUE
HMDB0000056	beta-Alanine	d__Bacteria;p__Firmicutes_A;c__Clostridia_A;o__Christensenellales;f__CAG-74;g__UBA11524	7	-0.166254	[-0.082, -0.25]	0.569053	0.000100086	0.00133453	0.00526367	0.112176	FALSE
HMDB0000056	beta-Alanine	d__Bacteria;p__Firmicutes_A;c__Clostridia;o__Clostridiales;f__Clostridiaceae;g__Clostridium	8	0.0394025	[0.094, -0.015]	0.301282	0.155334	0.374415	0.250957	0.539349	FALSE
HMDB0000056	beta-Alanine	d__Bacteria;p__Actinobacteriota;c__Coriobacteriia;o__Coriobacteriales;f__Coriobacteriaceae;g__Collinsella	8	-0.0139468	[0.036, -0.064]	0	0.58331	0.7907	0.528417	0.758161	FALSE
HMDB0000056	beta-Alanine	d__Bacteria;p__Desulfobacterota;c__Desulfovibrionia;o__Desulfovibrionales;f__Desulfovibrionaceae;g__Bilophila	8	0.00249071	[0.086, -0.081]	0.597142	0.953449	0.982712	0.952171	0.982324	FALSE
HMDB0000056	beta-Alanine	d__Bacteria;p__Firmicutes_C;c__Negativicutes;o__Veillonellales;f__Dialisteraceae;g__Dialister	8	0.0715666	[0.124, 0.02]	0	0.0069943	0.0407345	0.022534	0.190723	FALSE
HMDB0000056	beta-Alanine	d__Bacteria;p__Actinobacteriota;c__Coriobacteriia;o__Coriobacteriales;f__Eggerthellaceae;g__Eggerthella	6	0.0965818	[0.15, 0.043]	0	0.000397116	0.00409779	0.0120573	0.15038	FALSE
HMDB0000056	beta-Alanine	d__Bacteria;p__Proteobacteria;c__Gammaproteobacteria;o__Enterobacterales;f__Enterobacteriaceae;g__Escherichia	8	0.0693598	[0.139, 0]	0.423269	0.0500095	0.174786	0.0721713	0.308682	FALSE
HMDB0000056	beta-Alanine	d__Bacteria;p__Proteobacteria;c__Gammaproteobacteria;o__Enterobacterales;f__Enterobacteriaceae;g__Klebsiella	5	0.0872668	[0.146, 0.028]	0	0.00367468	0.0246261	0.00650707	0.118296	FALSE
HMDB0000056	beta-Alanine	d__Bacteria;p__Firmicutes;c__Bacilli;o__Erysipelotrichales;f__Erysipelatoclostridiaceae;g__Catenibacterium	6	-0.0778127	[-0.023, -0.133]	0.37999	0.00535545	0.0333668	0.0770602	0.317799	FALSE
HMDB0000056	beta-Alanine	d__Bacteria;p__Firmicutes;c__Bacilli;o__Erysipelotrichales;f__Erysipelatoclostridiaceae;g__Erysipelatoclostridium	7	0.105027	[0.178, 0.032]	0.435053	0.00505375	0.0318356	0.028738	0.210738	FALSE
HMDB0000056	beta-Alanine	d__Bacteria;p__Firmicutes;c__Bacilli;o__Erysipelotrichales;f__Erysipelatoclostridiaceae;g__Faecalibacillus	7	-0.0159244	[0.062, -0.094]	0.511025	0.68972	0.85708	0.672727	0.848743	FALSE
HMDB0000056	beta-Alanine	d__Bacteria;p__Firmicutes;c__Bacilli;o__Erysipelotrichales;f__Erysipelotrichaceae;g__Clostridium_AQ	7	0.0676544	[0.138, -0.003]	0.413222	0.0606079	0.19998	0.11999	0.383563	FALSE
HMDB0000056	beta-Alanine	d__Bacteria;p__Firmicutes;c__Bacilli;o__Erysipelotrichales;f__Erysipelotrichaceae;g__Holdemanella	6	-0.0625079	[-0.01, -0.115]	0	0.0204724	0.090909	0.0597054	0.284368	FALSE
HMDB0000056	beta-Alanine	d__Bacteria;p__Fusobacteriota;c__Fusobacteriia;o__Fusobacteriales;f__Fusobacteriaceae;g__Fusobacterium_A	4	0.0454926	[0.133, -0.042]	0.426257	0.30625	0.562444	0.3589	0.635827	FALSE
HMDB0000056	beta-Alanine	d__Bacteria;p__Firmicutes_A;c__Clostridia;o__Lachnospirales;f__Lachnospiraceae;g__Acetatifactor	7	-0.16743	[-0.078, -0.256]	0.607211	0.000226504	0.00259306	0.00840324	0.130822	FALSE
HMDB0000056	beta-Alanine	d__Bacteria;p__Firmicutes_A;c__Clostridia;o__Lachnospirales;f__Lachnospiraceae;g__Agathobacter	7	0.0795263	[0.132, 0.027]	0	0.00273791	0.0195055	0.0218677	0.188462	FALSE
HMDB0000056	beta-Alanine	d__Bacteria;p__Firmicutes_A;c__Clostridia;o__Lachnospirales;f__Lachnospiraceae;g__Anaerobutyricum	7	-0.0783936	[-0.02, -0.136]	0	0.00808917	0.0455139	0.0240074	0.195615	FALSE
HMDB0000056	beta-Alanine	d__Bacteria;p__Firmicutes_A;c__Clostridia;o__Lachnospirales;f__Lachnospiraceae;g__Anaerostipes	8	0.129932	[0.223, 0.037]	0.656957	0.00610396	0.0367673	0.0271212	0.206055	FALSE
HMDB0000056	beta-Alanine	d__Bacteria;p__Firmicutes_A;c__Clostridia;o__Lachnospirales;f__Lachnospiraceae;g__Bariatricus	7	-0.0394482	[0.029, -0.107]	0.407773	0.25523	0.506436	0.334847	0.616487	FALSE
HMDB0000056	beta-Alanine	d__Bacteria;p__Firmicutes_A;c__Clostridia;o__Lachnospirales;f__Lachnospiraceae;g__Blautia	7	0.117297	[0.174, 0.061]	0.201179	4.38451e-05	0.00067211	0.0083742	0.13081	FALSE
HMDB0000056	beta-Alanine	d__Bacteria;p__Firmicutes_A;c__Clostridia;o__Lachnospirales;f__Lachnospiraceae;g__Blautia_A	8	0.0787817	[0.183, -0.025]	0.741801	0.136721	0.345855	0.179492	0.462315	FALSE
HMDB0000056	beta-Alanine	d__Bacteria;p__Firmicutes_A;c__Clostridia;o__Lachnospirales;f__Lachnospiraceae;g__Butyrivibrio_A	5	-0.00809839	[0.061, -0.077]	0.332809	0.81908	0.922062	0.834714	0.928513	FALSE
HMDB0000056	beta-Alanine	d__Bacteria;p__Firmicutes_A;c__Clostridia;o__Lachnospirales;f__Lachnospiraceae;g__CAG-127	7	-0.105491	[-0.03, -0.181]	0.452649	0.00627825	0.037508	0.0342975	0.227486	FALSE
HMDB0000056	beta-Alanine	d__Bacteria;p__Firmicutes_A;c__Clostridia;o__Lachnospirales;f__Lachnospiraceae;g__CAG-317	4	0.0245587	[0.087, -0.038]	0	0.442007	0.686858	0.268964	0.557714	FALSE
HMDB0000056	beta-Alanine	d__Bacteria;p__Firmicutes_A;c__Clostridia;o__Lachnospirales;f__Lachnospiraceae;g__CAG-81	6	0.0761866	[0.159, -0.006]	0.564907	0.0703235	0.221428	0.133408	0.402717	FALSE
HMDB0000056	beta-Alanine	d__Bacteria;p__Firmicutes_A;c__Clostridia;o__Lachnospirales;f__Lachnospiraceae;g__Clostridium_Q	7	0.0195654	[0.114, -0.075]	0.656078	0.683989	0.853349	0.68728	0.855694	FALSE
HMDB0000056	beta-Alanine	d__Bacteria;p__Firmicutes_A;c__Clostridia;o__Lachnospirales;f__Lachnospiraceae;g__Coprococcus	8	-0.0767038	[-0.016, -0.137]	0.251806	0.0132847	0.06603	0.0396442	0.2409	FALSE
HMDB0000056	beta-Alanine	d__Bacteria;p__Firmicutes_A;c__Clostridia;o__Lachnospirales;f__Lachnospiraceae;g__Dorea	7	-0.035649	[0.015, -0.086]	0.227082	0.166582	0.390778	0.269585	0.558421	FALSE
HMDB0000056	beta-Alanine	d__Bacteria;p__Firmicutes_A;c__Clostridia;o__Lachnospirales;f__Lachnospiraceae;g__Dorea_A	8	-0.0469047	[0.015, -0.108]	0.213621	0.135528	0.344008	0.147114	0.422323	FALSE
HMDB0000056	beta-Alanine	d__Bacteria;p__Firmicutes_A;c__Clostridia;o__Lachnospirales;f__Lachnospiraceae;g__Eisenbergiella	7	-0.0857416	[-0.021, -0.151]	0.38055	0.0096316	0.0520625	0.0539557	0.27246	FALSE
HMDB0000056	beta-Alanine	d__Bacteria;p__Firmicutes_A;c__Clostridia;o__Lachnospirales;f__Lachnospiraceae;g__Enterocloster	7	0.21329	[0.29, 0.136]	0.462071	5.29098e-08	1.99726e-06	0.00111267	0.066446	TRUE
HMDB0000056	beta-Alanine	d__Bacteria;p__Firmicutes_A;c__Clostridia;o__Lachnospirales;f__Lachnospiraceae;g__Eubacterium_F	7	-0.144433	[-0.088, -0.201]	0.204611	6.4966e-07	1.77636e-05	0.00326391	0.0963183	TRUE
HMDB0000056	beta-Alanine	d__Bacteria;p__Firmicutes_A;c__Clostridia;o__Lachnospirales;f__Lachnospiraceae;g__Eubacterium_G	7	0.00470394	[0.069, -0.059]	0.243769	0.885695	0.952917	0.884453	0.951077	FALSE
HMDB0000056	beta-Alanine	d__Bacteria;p__Firmicutes_A;c__Clostridia;o__Lachnospirales;f__Lachnospiraceae;g__Eubacterium_I	7	0.0368162	[0.089, -0.015]	0	0.165487	0.389316	0.130373	0.399275	FALSE
HMDB0000056	beta-Alanine	d__Bacteria;p__Firmicutes_A;c__Clostridia;o__Lachnospirales;f__Lachnospiraceae;g__Faecalimonas	6	0.139346	[0.195, 0.084]	0	7.71827e-07	2.05645e-05	0.00134789	0.0698191	TRUE
HMDB0000056	beta-Alanine	d__Bacteria;p__Firmicutes_A;c__Clostridia;o__Lachnospirales;f__Lachnospiraceae;g__Fusicatenibacter	7	0.048188	[0.1, -0.004]	0	0.0694898	0.219769	0.0352277	0.230065	FALSE
HMDB0000056	beta-Alanine	d__Bacteria;p__Firmicutes_A;c__Clostridia;o__Lachnospirales;f__Lachnospiraceae;g__KLE1615	7	-0.101647	[-0.05, -0.154]	0	0.000128666	0.00163981	0.000554055	0.0518048	TRUE
HMDB0000056	beta-Alanine	d__Bacteria;p__Firmicutes_A;c__Clostridia;o__Lachnospirales;f__Lachnospiraceae;g__Lachnospira	8	0.0675052	[0.13, 0.005]	0.340835	0.0336298	0.131009	0.0830191	0.32736	FALSE
HMDB0000056	beta-Alanine	d__Bacteria;p__Firmicutes_A;c__Clostridia;o__Lachnospirales;f__Lachnospiraceae;g__Mediterraneibacter	7	-0.0534963	[0.001, -0.108]	0	0.0561019	0.189689	0.0757585	0.31548	FALSE
HMDB0000056	beta-Alanine	d__Bacteria;p__Firmicutes_A;c__Clostridia;o__Lachnospirales;f__Lachnospiraceae;g__Roseburia	8	0.096157	[0.146, 0.046]	0	0.000155548	0.00190087	0.00502239	0.110359	FALSE
HMDB0000056	beta-Alanine	d__Bacteria;p__Firmicutes_A;c__Clostridia;o__Lachnospirales;f__Lachnospiraceae;g__RUG115	7	-0.0705535	[0.018, -0.16]	0.584934	0.120038	0.317946	0.16901	0.449182	FALSE
HMDB0000056	beta-Alanine	d__Bacteria;p__Firmicutes_A;c__Clostridia;o__Lachnospirales;f__Lachnospiraceae;g__Ruminococcus_A	6	-0.0154851	[0.102, -0.133]	0.766579	0.795926	0.911389	0.808437	0.916466	FALSE
HMDB0000056	beta-Alanine	d__Bacteria;p__Firmicutes_A;c__Clostridia;o__Lachnospirales;f__Lachnospiraceae;g__Ruminococcus_B	8	0.189911	[0.271, 0.109]	0.562064	4.55185e-06	9.58373e-05	0.00287544	0.0923282	TRUE
HMDB0000056	beta-Alanine	d__Bacteria;p__Firmicutes_A;c__Clostridia;o__Lachnospirales;f__Lachnospiraceae;g__TF01-11	7	-0.0576991	[-0.006, -0.11]	0.0226863	0.0297424	0.119711	0.0752403	0.314695	FALSE
HMDB0000056	beta-Alanine	d__Bacteria;p__Firmicutes_A;c__Clostridia;o__Lachnospirales;f__Lachnospiraceae;g__UBA7182	7	-0.106223	[-0.014, -0.199]	0.611828	0.0243508	0.103036	0.0719926	0.308578	FALSE
HMDB0000056	beta-Alanine	d__Bacteria;p__Firmicutes_A;c__Clostridia;o__Lachnospirales;f__Lachnospiraceae;g__UBA9502	6	0.0256856	[0.078, -0.027]	0	0.340344	0.597229	0.260132	0.548552	FALSE
HMDB0000056	beta-Alanine	d__Bacteria;p__Firmicutes_A;c__Clostridia;o__Lachnospirales;f__Lachnospiraceae;g__UMGS1375	6	-0.0578952	[0.02, -0.136]	0.524707	0.1474	0.362498	0.22789	0.514411	FALSE
HMDB0000056	beta-Alanine	d__Bacteria;p__Firmicutes;c__Bacilli;o__Lactobacillales;f__Lactobacillaceae;g__Lactobacillus	6	-0.0130701	[0.077, -0.103]	0.600377	0.775364	0.90197	0.79636	0.910459	FALSE
HMDB0000056	beta-Alanine	d__Bacteria;p__Bacteroidota;c__Bacteroidia;o__Bacteroidales;f__Marinifilaceae;g__Odoribacter	8	-0.270143	[-0.169, -0.371]	0.714071	1.75103e-07	5.72272e-06	0.00122675	0.0692811	TRUE
HMDB0000056	beta-Alanine	d__Bacteria;p__Bacteroidota;c__Bacteroidia;o__Bacteroidales;f__Muribaculaceae;g__CAG-279	4	-0.157825	[-0.078, -0.238]	0.341885	0.000105256	0.00138729	0.0299812	0.213819	FALSE
HMDB0000056	beta-Alanine	d__Bacteria;p__Firmicutes_A;c__Clostridia;o__Oscillospirales;f__Oscillospiraceae;g__CAG-103	4	-0.199434	[-0.137, -0.262]	0	4.2854e-10	2.75564e-08	0.000235779	0.0361058	TRUE
HMDB0000056	beta-Alanine	d__Bacteria;p__Firmicutes_A;c__Clostridia;o__Oscillospirales;f__Oscillospiraceae;g__CAG-110	4	-0.24717	[-0.174, -0.32]	0.0933826	2.93935e-11	2.57588e-09	0.00501776	0.110359	FALSE
HMDB0000056	beta-Alanine	d__Bacteria;p__Firmicutes_A;c__Clostridia;o__Oscillospirales;f__Oscillospiraceae;g__CAG-170	4	-0.247266	[-0.172, -0.322]	0.311697	1.07337e-10	8.19731e-09	0.00858747	0.131605	FALSE
HMDB0000056	beta-Alanine	d__Bacteria;p__Firmicutes_A;c__Clostridia;o__Oscillospirales;f__Oscillospiraceae;g__CAG-83	7	-0.325183	[-0.242, -0.408]	0.550943	1.35741e-14	2.38616e-12	0.00017441	0.0330976	TRUE
HMDB0000056	beta-Alanine	d__Bacteria;p__Firmicutes_A;c__Clostridia;o__Oscillospirales;f__Oscillospiraceae;g__Dysosmobacter	7	-0.302162	[-0.228, -0.376]	0.43364	1.21235e-15	2.59111e-13	0.000109231	0.0266626	TRUE
HMDB0000056	beta-Alanine	d__Bacteria;p__Firmicutes_A;c__Clostridia;o__Oscillospirales;f__Oscillospiraceae;g__ER4	7	-0.284463	[-0.222, -0.347]	0.306469	5.04358e-19	1.84981e-16	0.000152075	0.0303212	TRUE
HMDB0000056	beta-Alanine	d__Bacteria;p__Firmicutes_A;c__Clostridia;o__Oscillospirales;f__Oscillospiraceae;g__Evtepia	4	-0.271061	[-0.136, -0.406]	0.790184	8.30472e-05	0.0011388	0.0269319	0.205416	FALSE
HMDB0000056	beta-Alanine	d__Bacteria;p__Firmicutes_A;c__Clostridia;o__Oscillospirales;f__Oscillospiraceae;g__Flavonifractor	8	0.0391669	[0.149, -0.071]	0.749315	0.484277	0.721655	0.505601	0.742372	FALSE
HMDB0000056	beta-Alanine	d__Bacteria;p__Firmicutes_A;c__Clostridia;o__Oscillospirales;f__Oscillospiraceae;g__Lawsonibacter	7	-0.0987193	[0.042, -0.24]	0.845399	0.16948	0.394617	0.219627	0.50606	FALSE
HMDB0000056	beta-Alanine	d__Bacteria;p__Firmicutes_A;c__Clostridia;o__Oscillospirales;f__Oscillospiraceae;g__NK3B98	4	-0.100611	[0.015, -0.216]	0.69223	0.0870104	0.256185	0.180528	0.463699	FALSE
HMDB0000056	beta-Alanine	d__Bacteria;p__Firmicutes_A;c__Clostridia;o__Oscillospirales;f__Oscillospiraceae;g__UBA5446	4	-0.142325	[-0.027, -0.258]	0.666734	0.0156221	0.0747352	0.103183	0.357449	FALSE
HMDB0000056	beta-Alanine	d__Bacteria;p__Proteobacteria;c__Gammaproteobacteria;o__Enterobacterales;f__Pasteurellaceae;g__Haemophilus_D	7	0.120623	[0.26, -0.019]	0.82676	0.0908403	0.26344	0.136352	0.406825	FALSE
HMDB0000056	beta-Alanine	d__Bacteria;p__Firmicutes_A;c__Clostridia;o__Peptostreptococcales;f__Peptostreptococcaceae;g__Clostridioides	5	0.0897945	[0.159, 0.02]	0.365407	0.0114642	0.0592619	0.0891409	0.337436	FALSE
HMDB0000056	beta-Alanine	d__Bacteria;p__Firmicutes_A;c__Clostridia;o__Peptostreptococcales;f__Peptostreptococcaceae;g__Intestinibacter	6	0.112931	[0.191, 0.035]	0.382724	0.00457069	0.0294206	0.0274827	0.207533	FALSE
HMDB0000056	beta-Alanine	d__Bacteria;p__Firmicutes_A;c__Clostridia;o__Peptostreptococcales;f__Peptostreptococcaceae;g__Romboutsia	7	0.0620307	[0.115, 0.009]	0	0.0209245	0.0922995	0.0169738	0.172278	FALSE
HMDB0000056	beta-Alanine	d__Bacteria;p__Bacteroidota;c__Bacteroidia;o__Bacteroidales;f__Rikenellaceae;g__Alistipes	8	-0.314851	[-0.233, -0.397]	0.567773	4.66612e-14	7.0366e-12	0.000150643	0.0302385	TRUE
HMDB0000056	beta-Alanine	d__Bacteria;p__Bacteroidota;c__Bacteroidia;o__Bacteroidales;f__Rikenellaceae;g__Alistipes_A	7	-0.264215	[-0.198, -0.33]	0.394698	4.28807e-15	8.2187e-13	0.000381013	0.0443888	TRUE
HMDB0000056	beta-Alanine	d__Bacteria;p__Firmicutes_A;c__Clostridia;o__Oscillospirales;f__Ruminococcaceae;g__Faecalibacterium	8	0.0607873	[0.148, -0.026]	0.597334	0.170061	0.395469	0.214676	0.500913	FALSE
HMDB0000056	beta-Alanine	d__Bacteria;p__Firmicutes_A;c__Clostridia;o__Oscillospirales;f__Ruminococcaceae;g__Gemmiger	7	-0.150615	[-0.068, -0.233]	0.5498	0.000353507	0.00372717	0.0148954	0.163556	FALSE
HMDB0000056	beta-Alanine	d__Bacteria;p__Firmicutes_A;c__Clostridia;o__Oscillospirales;f__Ruminococcaceae;g__Neobittarella	6	-0.0775446	[0.054, -0.209]	0.820512	0.249227	0.49962	0.280551	0.567289	FALSE
HMDB0000056	beta-Alanine	d__Bacteria;p__Firmicutes_A;c__Clostridia;o__Oscillospirales;f__Ruminococcaceae;g__Ruminiclostridium_E	7	-0.176079	[-0.124, -0.228]	0.308745	3.29567e-11	2.85445e-09	0.00149443	0.0719553	TRUE
HMDB0000056	beta-Alanine	d__Bacteria;p__Firmicutes_A;c__Clostridia;o__Oscillospirales;f__Ruminococcaceae;g__Ruminococcus	5	-0.137435	[-0.079, -0.196]	0	4.7676e-06	9.98138e-05	0.00162796	0.0743008	TRUE
HMDB0000056	beta-Alanine	d__Bacteria;p__Firmicutes_A;c__Clostridia;o__Oscillospirales;f__Ruminococcaceae;g__Ruminococcus_C	7	-0.11626	[-0.062, -0.171]	0	3.1206e-05	0.00049911	0.00331784	0.0964853	TRUE
HMDB0000056	beta-Alanine	d__Bacteria;p__Firmicutes_A;c__Clostridia;o__Oscillospirales;f__Ruminococcaceae;g__Ruminococcus_D	7	-0.134084	[-0.048, -0.22]	0.587272	0.00231354	0.0170505	0.0185956	0.178841	FALSE
HMDB0000056	beta-Alanine	d__Bacteria;p__Firmicutes_A;c__Clostridia;o__Oscillospirales;f__Ruminococcaceae;g__Ruthenibacterium	7	-0.1604	[-0.068, -0.252]	0.651486	0.000630714	0.00601903	0.00983416	0.139847	FALSE
HMDB0000056	beta-Alanine	d__Bacteria;p__Firmicutes_A;c__Clostridia;o__Oscillospirales;f__Ruminococcaceae;g__UBA1394	6	-0.123474	[-0.071, -0.176]	0	4.59105e-06	9.65257e-05	0.00434261	0.10477	FALSE
HMDB0000056	beta-Alanine	d__Bacteria;p__Firmicutes_C;c__Negativicutes;o__Selenomonadales;f__Selenomonadaceae;g__Megamonas	5	0.0238045	[0.101, -0.053]	0.296043	0.544107	0.765594	0.523282	0.754769	FALSE
HMDB0000056	beta-Alanine	d__Bacteria;p__Firmicutes;c__Bacilli;o__Lactobacillales;f__Streptococcaceae;g__Streptococcus	8	0.0355383	[0.105, -0.034]	0.460699	0.316342	0.572008	0.383391	0.655677	FALSE
HMDB0000056	beta-Alanine	d__Bacteria;p__Bacteroidota;c__Bacteroidia;o__Bacteroidales;f__Tannerellaceae;g__Parabacteroides	8	-0.0894616	[-0.037, -0.142]	0.0194186	0.000854996	0.00769237	0.0106905	0.144138	FALSE
HMDB0000056	beta-Alanine	d__Bacteria;p__Firmicutes_A;c__Clostridia;o__Monoglobales_A;f__UBA1381;g__CAG-41	7	-0.0382061	[0.046, -0.122]	0.579881	0.371432	0.626547	0.37153	0.645502	FALSE
HMDB0000056	beta-Alanine	d__Bacteria;p__Firmicutes_C;c__Negativicutes;o__Veillonellales;f__Veillonellaceae;g__Veillonella	8	0.192351	[0.242, 0.143]	0	3.86251e-14	5.94547e-12	4.03435e-05	0.0173699	TRUE
HMDB0000056	beta-Alanine	Unclassified	4	-0.117997	[0.052, -0.288]	0.732584	0.173978	0.401522	0.250572	0.539042	FALSE
HMDB0000062	L-Carnitine	d__Bacteria;p__Firmicutes_C;c__Negativicutes;o__Acidaminococcales;f__Acidaminococcaceae;g__Acidaminococcus	7	-0.0313898	[0.019, -0.082]	0	0.223166	0.469468	0.204791	0.490443	FALSE
HMDB0000062	L-Carnitine	d__Bacteria;p__Firmicutes_C;c__Negativicutes;o__Acidaminococcales;f__Acidaminococcaceae;g__Phascolarctobacterium	6	0.0196737	[0.072, -0.033]	0	0.465197	0.707271	0.392791	0.664102	FALSE
HMDB0000062	L-Carnitine	d__Bacteria;p__Firmicutes_C;c__Negativicutes;o__Acidaminococcales;f__Acidaminococcaceae;g__Phascolarctobacterium_A	6	-0.0877934	[-0.015, -0.161]	0.438054	0.0183555	0.0839577	0.0727501	0.309902	FALSE
HMDB0000062	L-Carnitine	d__Bacteria;p__Firmicutes_A;c__Clostridia;o__Oscillospirales;f__Acutalibacteraceae;g__Acutalibacter	5	-0.0971725	[-0.011, -0.183]	0.532021	0.0264531	0.109743	0.0935419	0.343715	FALSE
HMDB0000062	L-Carnitine	d__Bacteria;p__Firmicutes_A;c__Clostridia;o__Oscillospirales;f__Acutalibacteraceae;g__CAG-177	6	-0.0925492	[-0.031, -0.155]	0.260059	0.00341361	0.0232329	0.0345019	0.227976	FALSE
HMDB0000062	L-Carnitine	d__Bacteria;p__Firmicutes_A;c__Clostridia;o__Oscillospirales;f__Acutalibacteraceae;g__CAG-180	5	-0.114464	[-0.018, -0.211]	0.634699	0.0200155	0.0894972	0.073693	0.31164	FALSE
HMDB0000062	L-Carnitine	d__Bacteria;p__Firmicutes_A;c__Clostridia;o__Oscillospirales;f__Acutalibacteraceae;g__CAG-217	6	-0.005486	[0.061, -0.072]	0.318487	0.870697	0.946005	0.875008	0.946784	FALSE
HMDB0000062	L-Carnitine	d__Bacteria;p__Firmicutes_A;c__Clostridia;o__Oscillospirales;f__Acutalibacteraceae;g__Clostridium_A	5	-0.0827375	[-0.015, -0.15]	0.243668	0.0159812	0.0760607	0.0688202	0.302935	FALSE
HMDB0000062	L-Carnitine	d__Bacteria;p__Firmicutes_A;c__Clostridia;o__Oscillospirales;f__Acutalibacteraceae;g__Eubacterium_R	6	-0.0565776	[-0.004, -0.109]	0	0.0358868	0.137203	0.0780007	0.319399	FALSE
HMDB0000062	L-Carnitine	d__Bacteria;p__Firmicutes_A;c__Clostridia;o__Oscillospirales;f__Acutalibacteraceae;g__Ruminococcus_E	6	-0.095839	[-0.043, -0.149]	0	0.000374144	0.00390511	0.0144102	0.16177	FALSE
HMDB0000062	L-Carnitine	d__Bacteria;p__Firmicutes_A;c__Clostridia;o__Oscillospirales;f__Acutalibacteraceae;g__UBA1417	6	-0.0834077	[-0.003, -0.163]	0.525966	0.0410228	0.151769	0.0877216	0.335526	FALSE
HMDB0000062	L-Carnitine	d__Bacteria;p__Firmicutes_A;c__Clostridia;o__Oscillospirales;f__Acutalibacteraceae;g__UBA1691	4	-0.0634252	[0.019, -0.146]	0.355513	0.131162	0.336367	0.215251	0.501542	FALSE
HMDB0000062	L-Carnitine	d__Bacteria;p__Firmicutes_A;c__Clostridia;o__Oscillospirales;f__Acutalibacteraceae;g__UMGS403	4	-0.0772495	[-0.015, -0.14]	0	0.0155935	0.074646	0.0461007	0.255196	FALSE
HMDB0000062	L-Carnitine	d__Bacteria;p__Verrucomicrobiota;c__Verrucomicrobiae;o__Verrucomicrobiales;f__Akkermansiaceae;g__Akkermansia	7	-0.0309068	[0.025, -0.087]	0.348722	0.279059	0.533514	0.388054	0.659929	FALSE
HMDB0000062	L-Carnitine	d__Bacteria;p__Firmicutes_A;c__Clostridia;o__Lachnospirales;f__Anaerotignaceae;g__Anaerotignum	6	-0.0764442	[-0.017, -0.136]	0.138241	0.0115949	0.0597816	0.0475208	0.257995	FALSE
HMDB0000062	L-Carnitine	d__Bacteria;p__Bacteroidota;c__Bacteroidia;o__Bacteroidales;f__Bacteroidaceae;g__Bacteroides	7	-0.0275754	[0.049, -0.104]	0.529457	0.479747	0.718464	0.515639	0.749286	FALSE
HMDB0000062	L-Carnitine	d__Bacteria;p__Bacteroidota;c__Bacteroidia;o__Bacteroidales;f__Bacteroidaceae;g__Paraprevotella	7	-0.070881	[-0.018, -0.124]	0.0265427	0.00837929	0.0466952	0.03554	0.230789	FALSE
HMDB0000062	L-Carnitine	d__Bacteria;p__Bacteroidota;c__Bacteroidia;o__Bacteroidales;f__Bacteroidaceae;g__Phocaeicola	6	-0.0414269	[0.032, -0.115]	0.448565	0.271369	0.524483	0.305095	0.589552	FALSE
HMDB0000062	L-Carnitine	d__Bacteria;p__Bacteroidota;c__Bacteroidia;o__Bacteroidales;f__Bacteroidaceae;g__Prevotella	7	-0.0844793	[-0.034, -0.135]	0	0.00104396	0.00904722	0.00629691	0.116994	FALSE
HMDB0000062	L-Carnitine	d__Bacteria;p__Bacteroidota;c__Bacteroidia;o__Bacteroidales;f__Bacteroidaceae;g__Prevotellamassilia	5	-0.0946754	[-0.036, -0.154]	0	0.00162475	0.0128921	0.0135984	0.157705	FALSE
HMDB0000062	L-Carnitine	d__Bacteria;p__Bacteroidota;c__Bacteroidia;o__Bacteroidales;f__Barnesiellaceae;g__Barnesiella	6	-0.128803	[-0.066, -0.191]	0.186147	5.44125e-05	0.000804223	0.00733719	0.123778	FALSE
HMDB0000062	L-Carnitine	d__Bacteria;p__Actinobacteriota;c__Actinomycetia;o__Actinomycetales;f__Bifidobacteriaceae;g__Bifidobacterium	6	0.082139	[0.187, -0.023]	0.679466	0.125155	0.326846	0.187994	0.472539	FALSE
HMDB0000062	L-Carnitine	d__Bacteria;p__Proteobacteria;c__Gammaproteobacteria;o__Burkholderiales;f__Burkholderiaceae;g__Parasutterella	6	0.0233532	[0.13, -0.084]	0.724165	0.66919	0.844819	0.687564	0.855797	FALSE
HMDB0000062	L-Carnitine	d__Bacteria;p__Proteobacteria;c__Gammaproteobacteria;o__Burkholderiales;f__Burkholderiaceae;g__Sutterella	7	-0.004293	[0.057, -0.066]	0.285672	0.891412	0.955273	0.895211	0.956033	FALSE
HMDB0000062	L-Carnitine	d__Bacteria;p__Firmicutes_A;c__Clostridia;o__Oscillospirales;f__Butyricicoccaceae;g__Agathobaculum	6	-0.0568954	[0.023, -0.137]	0.52986	0.162447	0.384784	0.207529	0.493608	FALSE
HMDB0000062	L-Carnitine	d__Bacteria;p__Firmicutes_A;c__Clostridia_A;o__Christensenellales;f__CAG-138;g__PeH17	4	0.00187047	[0.069, -0.065]	0	0.956417	0.983834	0.955995	0.983522	FALSE
HMDB0000062	L-Carnitine	d__Bacteria;p__Proteobacteria;c__Alphaproteobacteria;o__RF32;f__CAG-239;g__CAG-495	6	-0.0621386	[-0.009, -0.115]	0	0.0211525	0.0931514	0.0601117	0.28509	FALSE
HMDB0000062	L-Carnitine	d__Bacteria;p__Firmicutes_A;c__Clostridia_A;o__Christensenellales;f__CAG-74;g__UBA11524	6	-0.0506203	[0.006, -0.107]	0.205767	0.0795222	0.241087	0.16094	0.438602	FALSE
HMDB0000062	L-Carnitine	d__Bacteria;p__Firmicutes_A;c__Clostridia;o__Clostridiales;f__Clostridiaceae;g__Clostridium	7	0.21363	[0.319, 0.109]	0.703429	6.57843e-05	0.000937774	0.00955575	0.138479	FALSE
HMDB0000062	L-Carnitine	d__Bacteria;p__Actinobacteriota;c__Coriobacteriia;o__Coriobacteriales;f__Coriobacteriaceae;g__Collinsella	7	-0.0417662	[0.05, -0.133]	0.667842	0.37045	0.625658	0.398467	0.667965	FALSE
HMDB0000062	L-Carnitine	d__Bacteria;p__Desulfobacterota;c__Desulfovibrionia;o__Desulfovibrionales;f__Desulfovibrionaceae;g__Bilophila	7	-0.0047111	[0.046, -0.055]	0	0.854936	0.939291	0.801302	0.912806	FALSE
HMDB0000062	L-Carnitine	d__Bacteria;p__Firmicutes_C;c__Negativicutes;o__Veillonellales;f__Dialisteraceae;g__Dialister	7	-0.0422373	[0.029, -0.114]	0.459755	0.246719	0.496546	0.290685	0.576626	FALSE
HMDB0000062	L-Carnitine	d__Bacteria;p__Actinobacteriota;c__Coriobacteriia;o__Coriobacteriales;f__Eggerthellaceae;g__Eggerthella	6	0.0709705	[0.207, -0.065]	0.818709	0.306675	0.56284	0.356324	0.63393	FALSE
HMDB0000062	L-Carnitine	d__Bacteria;p__Proteobacteria;c__Gammaproteobacteria;o__Enterobacterales;f__Enterobacteriaceae;g__Escherichia	7	0.140239	[0.221, 0.059]	0.58823	0.000680014	0.00638895	0.0134187	0.156823	FALSE
HMDB0000062	L-Carnitine	d__Bacteria;p__Proteobacteria;c__Gammaproteobacteria;o__Enterobacterales;f__Enterobacteriaceae;g__Klebsiella	5	0.094442	[0.153, 0.036]	0.0790973	0.00167007	0.0131708	0.0392924	0.24016	FALSE
HMDB0000062	L-Carnitine	d__Bacteria;p__Firmicutes;c__Bacilli;o__Erysipelotrichales;f__Erysipelatoclostridiaceae;g__Catenibacterium	6	-0.0672786	[-0.007, -0.127]	0.0423197	0.0279438	0.114393	0.0592801	0.283727	FALSE
HMDB0000062	L-Carnitine	d__Bacteria;p__Firmicutes;c__Bacilli;o__Erysipelotrichales;f__Erysipelatoclostridiaceae;g__Erysipelatoclostridium	6	0.196651	[0.304, 0.089]	0.744579	0.000331204	0.00352793	0.0150462	0.164067	FALSE
HMDB0000062	L-Carnitine	d__Bacteria;p__Firmicutes;c__Bacilli;o__Erysipelotrichales;f__Erysipelatoclostridiaceae;g__Faecalibacillus	6	-0.0622157	[0.008, -0.132]	0.38968	0.0806454	0.243366	0.141894	0.414778	FALSE
HMDB0000062	L-Carnitine	d__Bacteria;p__Firmicutes;c__Bacilli;o__Erysipelotrichales;f__Erysipelotrichaceae;g__Clostridium_AQ	6	0.109157	[0.217, 0.001]	0.742695	0.0470929	0.167549	0.0986425	0.351421	FALSE
HMDB0000062	L-Carnitine	d__Bacteria;p__Firmicutes;c__Bacilli;o__Erysipelotrichales;f__Erysipelotrichaceae;g__Holdemanella	6	-0.0630185	[0.012, -0.138]	0.476486	0.100498	0.282647	0.171892	0.452567	FALSE
HMDB0000062	L-Carnitine	d__Bacteria;p__Fusobacteriota;c__Fusobacteriia;o__Fusobacteriales;f__Fusobacteriaceae;g__Fusobacterium_A	4	0.0278218	[0.178, -0.122]	0.829854	0.716137	0.871383	0.733446	0.878739	FALSE
HMDB0000062	L-Carnitine	d__Bacteria;p__Firmicutes_A;c__Clostridia;o__Lachnospirales;f__Lachnospiraceae;g__Acetatifactor	6	-0.128376	[-0.06, -0.197]	0.416542	0.000258774	0.00287496	0.0185277	0.178476	FALSE
HMDB0000062	L-Carnitine	d__Bacteria;p__Firmicutes_A;c__Clostridia;o__Lachnospirales;f__Lachnospiraceae;g__Agathobacter	6	-0.0527576	[0.024, -0.13]	0.488	0.180006	0.410041	0.234302	0.52081	FALSE
HMDB0000062	L-Carnitine	d__Bacteria;p__Firmicutes_A;c__Clostridia;o__Lachnospirales;f__Lachnospiraceae;g__Anaerobutyricum	6	-0.0417557	[0.072, -0.156]	0.760764	0.473115	0.713394	0.50744	0.743528	FALSE
HMDB0000062	L-Carnitine	d__Bacteria;p__Firmicutes_A;c__Clostridia;o__Lachnospirales;f__Lachnospiraceae;g__Anaerostipes	7	-0.0502103	[0.065, -0.166]	0.798824	0.393979	0.647793	0.422428	0.685729	FALSE
HMDB0000062	L-Carnitine	d__Bacteria;p__Firmicutes_A;c__Clostridia;o__Lachnospirales;f__Lachnospiraceae;g__Bariatricus	6	-0.0901628	[0.027, -0.207]	0.760455	0.130073	0.335056	0.195066	0.480196	FALSE
HMDB0000062	L-Carnitine	d__Bacteria;p__Firmicutes_A;c__Clostridia;o__Lachnospirales;f__Lachnospiraceae;g__Blautia	6	0.12177	[0.199, 0.045]	0.493072	0.0019226	0.0147117	0.0242809	0.196257	FALSE
HMDB0000062	L-Carnitine	d__Bacteria;p__Firmicutes_A;c__Clostridia;o__Lachnospirales;f__Lachnospiraceae;g__Blautia_A	7	-0.0132665	[0.129, -0.156]	0.868706	0.855417	0.939475	0.860765	0.941328	FALSE
HMDB0000062	L-Carnitine	d__Bacteria;p__Firmicutes_A;c__Clostridia;o__Lachnospirales;f__Lachnospiraceae;g__Butyrivibrio_A	5	0.00978064	[0.066, -0.046]	0	0.732951	0.880498	0.388772	0.660684	FALSE
HMDB0000062	L-Carnitine	d__Bacteria;p__Firmicutes_A;c__Clostridia;o__Lachnospirales;f__Lachnospiraceae;g__CAG-127	6	-0.105985	[-0.043, -0.169]	0.240416	0.00106518	0.00920431	0.0187578	0.179719	FALSE
HMDB0000062	L-Carnitine	d__Bacteria;p__Firmicutes_A;c__Clostridia;o__Lachnospirales;f__Lachnospiraceae;g__CAG-317	4	-0.0348419	[0.059, -0.128]	0.507944	0.465312	0.707374	0.480174	0.725613	FALSE
HMDB0000062	L-Carnitine	d__Bacteria;p__Firmicutes_A;c__Clostridia;o__Lachnospirales;f__Lachnospiraceae;g__CAG-81	6	-0.0159373	[0.037, -0.069]	0.0842048	0.554304	0.773074	0.5958	0.802468	FALSE
HMDB0000062	L-Carnitine	d__Bacteria;p__Firmicutes_A;c__Clostridia;o__Lachnospirales;f__Lachnospiraceae;g__Clostridium_Q	6	-0.0315165	[0.021, -0.084]	0	0.242026	0.491356	0.117839	0.381096	FALSE
HMDB0000062	L-Carnitine	d__Bacteria;p__Firmicutes_A;c__Clostridia;o__Lachnospirales;f__Lachnospiraceae;g__Coprococcus	7	-0.0846281	[-0.019, -0.15]	0.378444	0.011464	0.0592619	0.0489316	0.261027	FALSE
HMDB0000062	L-Carnitine	d__Bacteria;p__Firmicutes_A;c__Clostridia;o__Lachnospirales;f__Lachnospiraceae;g__Dorea	7	-0.0616451	[0.013, -0.136]	0.496632	0.105099	0.290956	0.161635	0.439302	FALSE
HMDB0000062	L-Carnitine	d__Bacteria;p__Firmicutes_A;c__Clostridia;o__Lachnospirales;f__Lachnospiraceae;g__Dorea_A	7	-0.0155865	[0.094, -0.125]	0.746665	0.779831	0.903924	0.792321	0.908638	FALSE
HMDB0000062	L-Carnitine	d__Bacteria;p__Firmicutes_A;c__Clostridia;o__Lachnospirales;f__Lachnospiraceae;g__Eisenbergiella	6	-0.100991	[-0.035, -0.167]	0.30976	0.00264135	0.0189722	0.0288644	0.211276	FALSE
HMDB0000062	L-Carnitine	d__Bacteria;p__Firmicutes_A;c__Clostridia;o__Lachnospirales;f__Lachnospiraceae;g__Enterocloster	6	0.0903735	[0.155, 0.026]	0.279273	0.00578282	0.0352764	0.0381388	0.236684	FALSE
HMDB0000062	L-Carnitine	d__Bacteria;p__Firmicutes_A;c__Clostridia;o__Lachnospirales;f__Lachnospiraceae;g__Eubacterium_F	6	-0.110599	[-0.036, -0.185]	0.463159	0.00377871	0.0252208	0.0364612	0.233175	FALSE
HMDB0000062	L-Carnitine	d__Bacteria;p__Firmicutes_A;c__Clostridia;o__Lachnospirales;f__Lachnospiraceae;g__Eubacterium_G	6	-0.0323626	[0.062, -0.127]	0.659713	0.503028	0.736011	0.52669	0.756877	FALSE
HMDB0000062	L-Carnitine	d__Bacteria;p__Firmicutes_A;c__Clostridia;o__Lachnospirales;f__Lachnospiraceae;g__Eubacterium_I	6	-0.0187846	[0.034, -0.072]	0	0.485608	0.722973	0.4197	0.683671	FALSE
HMDB0000062	L-Carnitine	d__Bacteria;p__Firmicutes_A;c__Clostridia;o__Lachnospirales;f__Lachnospiraceae;g__Faecalimonas	5	0.147368	[0.273, 0.021]	0.78765	0.0219236	0.0955693	0.0827724	0.326853	FALSE
HMDB0000062	L-Carnitine	d__Bacteria;p__Firmicutes_A;c__Clostridia;o__Lachnospirales;f__Lachnospiraceae;g__Fusicatenibacter	6	-0.051025	[0.038, -0.14]	0.598954	0.262285	0.51462	0.326717	0.608953	FALSE
HMDB0000062	L-Carnitine	d__Bacteria;p__Firmicutes_A;c__Clostridia;o__Lachnospirales;f__Lachnospiraceae;g__KLE1615	6	-0.106031	[-0.015, -0.197]	0.626963	0.0220759	0.0960362	0.0693154	0.303863	FALSE
HMDB0000062	L-Carnitine	d__Bacteria;p__Firmicutes_A;c__Clostridia;o__Lachnospirales;f__Lachnospiraceae;g__Lachnospira	7	-0.0272094	[0.056, -0.11]	0.607879	0.519957	0.748553	0.539967	0.765464	FALSE
HMDB0000062	L-Carnitine	d__Bacteria;p__Firmicutes_A;c__Clostridia;o__Lachnospirales;f__Lachnospiraceae;g__Mediterraneibacter	6	-0.0146569	[0.099, -0.128]	0.764316	0.800505	0.91351	0.80968	0.916859	FALSE
HMDB0000062	L-Carnitine	d__Bacteria;p__Firmicutes_A;c__Clostridia;o__Lachnospirales;f__Lachnospiraceae;g__Roseburia	7	-0.0246726	[0.038, -0.088]	0.341262	0.442393	0.687159	0.482311	0.727224	FALSE
HMDB0000062	L-Carnitine	d__Bacteria;p__Firmicutes_A;c__Clostridia;o__Lachnospirales;f__Lachnospiraceae;g__RUG115	6	-0.0405161	[0.014, -0.095]	0	0.145057	0.358932	0.177975	0.460443	FALSE
HMDB0000062	L-Carnitine	d__Bacteria;p__Firmicutes_A;c__Clostridia;o__Lachnospirales;f__Lachnospiraceae;g__Ruminococcus_A	6	-0.0543834	[-0.001, -0.108]	0	0.0449408	0.162086	0.0988322	0.351672	FALSE
HMDB0000062	L-Carnitine	d__Bacteria;p__Firmicutes_A;c__Clostridia;o__Lachnospirales;f__Lachnospiraceae;g__Ruminococcus_B	7	0.195977	[0.299, 0.093]	0.768366	0.000198333	0.00233073	0.00841944	0.130822	FALSE
HMDB0000062	L-Carnitine	d__Bacteria;p__Firmicutes_A;c__Clostridia;o__Lachnospirales;f__Lachnospiraceae;g__TF01-11	6	-0.078647	[-0.025, -0.132]	0	0.00391387	0.0259597	0.0310243	0.217478	FALSE
HMDB0000062	L-Carnitine	d__Bacteria;p__Firmicutes_A;c__Clostridia;o__Lachnospirales;f__Lachnospiraceae;g__UBA7182	6	-0.143571	[-0.091, -0.196]	0	9.84415e-08	3.41647e-06	0.00139215	0.0701152	TRUE
HMDB0000062	L-Carnitine	d__Bacteria;p__Firmicutes_A;c__Clostridia;o__Lachnospirales;f__Lachnospiraceae;g__UBA9502	6	-0.0310387	[0.022, -0.084]	0	0.249238	0.49962	0.133504	0.402863	FALSE
HMDB0000062	L-Carnitine	d__Bacteria;p__Firmicutes_A;c__Clostridia;o__Lachnospirales;f__Lachnospiraceae;g__UMGS1375	6	-0.057423	[0.013, -0.128]	0.38486	0.108599	0.297433	0.15303	0.430394	FALSE
HMDB0000062	L-Carnitine	d__Bacteria;p__Firmicutes;c__Bacilli;o__Lactobacillales;f__Lactobacillaceae;g__Lactobacillus	6	0.0797802	[0.14, 0.02]	0.214348	0.00940309	0.0511344	0.0523992	0.269034	FALSE
HMDB0000062	L-Carnitine	d__Bacteria;p__Bacteroidota;c__Bacteroidia;o__Bacteroidales;f__Marinifilaceae;g__Odoribacter	7	-0.117567	[-0.067, -0.168]	0	5.05621e-06	0.000104603	0.00108196	0.066003	TRUE
HMDB0000062	L-Carnitine	d__Bacteria;p__Bacteroidota;c__Bacteroidia;o__Bacteroidales;f__Muribaculaceae;g__CAG-279	4	-0.181554	[-0.119, -0.244]	0	1.31945e-08	5.87681e-07	0.00773032	0.12709	FALSE
HMDB0000062	L-Carnitine	d__Bacteria;p__Firmicutes_A;c__Clostridia;o__Oscillospirales;f__Oscillospiraceae;g__CAG-103	4	-0.137596	[-0.034, -0.241]	0.618497	0.00916932	0.0501846	0.0697356	0.304448	FALSE
HMDB0000062	L-Carnitine	d__Bacteria;p__Firmicutes_A;c__Clostridia;o__Oscillospirales;f__Oscillospiraceae;g__CAG-110	4	-0.164768	[-0.102, -0.227]	0	2.49519e-07	7.74579e-06	0.00852077	0.131295	FALSE
HMDB0000062	L-Carnitine	d__Bacteria;p__Firmicutes_A;c__Clostridia;o__Oscillospirales;f__Oscillospiraceae;g__CAG-170	4	-0.153631	[-0.049, -0.258]	0.611784	0.00390315	0.0259152	0.0641844	0.29372	FALSE
HMDB0000062	L-Carnitine	d__Bacteria;p__Firmicutes_A;c__Clostridia;o__Oscillospirales;f__Oscillospiraceae;g__CAG-83	6	-0.166476	[-0.09, -0.243]	0.48764	2.01538e-05	0.000342327	0.00753516	0.125339	FALSE
HMDB0000062	L-Carnitine	d__Bacteria;p__Firmicutes_A;c__Clostridia;o__Oscillospirales;f__Oscillospiraceae;g__Dysosmobacter	6	-0.199202	[-0.073, -0.325]	0.8062	0.00193354	0.0147779	0.0271622	0.2062	FALSE
HMDB0000062	L-Carnitine	d__Bacteria;p__Firmicutes_A;c__Clostridia;o__Oscillospirales;f__Oscillospiraceae;g__ER4	6	-0.160151	[-0.078, -0.242]	0.556318	0.00013246	0.00167452	0.0119631	0.150376	FALSE
HMDB0000062	L-Carnitine	d__Bacteria;p__Firmicutes_A;c__Clostridia;o__Oscillospirales;f__Oscillospiraceae;g__Evtepia	4	-0.164449	[-0.102, -0.227]	0	2.70616e-07	8.33106e-06	0.0135772	0.157705	FALSE
HMDB0000062	L-Carnitine	d__Bacteria;p__Firmicutes_A;c__Clostridia;o__Oscillospirales;f__Oscillospiraceae;g__Flavonifractor	7	0.0393428	[0.101, -0.022]	0.275152	0.211738	0.454141	0.245528	0.534067	FALSE
HMDB0000062	L-Carnitine	d__Bacteria;p__Firmicutes_A;c__Clostridia;o__Oscillospirales;f__Oscillospiraceae;g__Lawsonibacter	6	-0.148205	[-0.07, -0.226]	0.508822	0.000204737	0.00239179	0.0140065	0.15979	FALSE
HMDB0000062	L-Carnitine	d__Bacteria;p__Firmicutes_A;c__Clostridia;o__Oscillospirales;f__Oscillospiraceae;g__NK3B98	4	-0.14033	[-0.046, -0.234]	0.497602	0.003433	0.0233328	0.0562464	0.277481	FALSE
HMDB0000062	L-Carnitine	d__Bacteria;p__Firmicutes_A;c__Clostridia;o__Oscillospirales;f__Oscillospiraceae;g__UBA5446	4	-0.103121	[-0.026, -0.18]	0.184134	0.00865034	0.0478912	0.0577289	0.280444	FALSE
HMDB0000062	L-Carnitine	d__Bacteria;p__Proteobacteria;c__Gammaproteobacteria;o__Enterobacterales;f__Pasteurellaceae;g__Haemophilus_D	6	0.19909	[0.3, 0.099]	0.688574	0.000103382	0.00136683	0.0119204	0.150376	FALSE
HMDB0000062	L-Carnitine	d__Bacteria;p__Firmicutes_A;c__Clostridia;o__Peptostreptococcales;f__Peptostreptococcaceae;g__Clostridioides	5	0.081289	[0.162, 0.001]	0.454282	0.0476224	0.168968	0.144197	0.418	FALSE
HMDB0000062	L-Carnitine	d__Bacteria;p__Firmicutes_A;c__Clostridia;o__Peptostreptococcales;f__Peptostreptococcaceae;g__Intestinibacter	5	0.192934	[0.324, 0.062]	0.794329	0.00386182	0.0256775	0.0433512	0.248906	FALSE
[truncated: 27,851 more rows]
